# Supplementary material for: Plant-nanoparticles enhance anti-PD-L1 efficacy by shaping human commensal microbiota metabolites
Source: Nat Commun. 2025 Feb 3;16:1295. doi: 10.1038/s41467-025-56498-2 (PMC11790884; doi:10.1038/s41467-025-56498-2)
Supplement: Supplementary file 3 — Supplementary Data 1 [file 41467_2025_56498_MOESM3_ESM.xlsx]

## Sheet: B6 metabolites
Supplementary Data 1 List of metabolites in gut of germ free C57BL/6 mice by LC-MS/MS analysis
	Large intestine (Intensity)									Small intestine (Intensity)
Taxonomy	PBS	Ginger		Garlic		Aloe		Lemon		PBS	Ginger		Garlic		Aloe		Lemon
		ELN	MP	ELN	MP	ELN	MP	ELN	MP		ELN	MP	ELN	MP	ELN	MP	ELN	MP
(±)9-HODE;(±)13-HODE	199475	364431	231225	444845	144059	113403	401012	251222	510747	287628	628473	636342	1.5822e+06	1.03269e+06	943969	671813	554492	452519
2'-Deoxyuridine	677760	5.18508e+07	4.80962e+06	2.97041e+06	64456.8	607630	5.1803e+06	2.00137e+06	1.92025e+07	617383	1.65566e+08	1.21203e+06	6.88549e+06	692388	997259	3.78807e+07	854819	4.8068e+07
2-Hydroxycaproic acid	2.72522e+07	3.49938e+07	2.86438e+07	1.32004e+07	1.80756e+07	2.90561e+06	1.61634e+07	1.49305e+07	1.59974e+07	1.60349e+06	1.07759e+08	1.42381e+06	2.64442e+06	1.80856e+06	1.22913e+06	6.01911e+07	1.50441e+06	3.79534e+07
2-Hydroxyvaleric acid	8.35359e+06	4.55381e+06	1.35153e+07	1.93019e+06	2.69109e+06	1.09337e+06	5.53124e+06	2.33512e+06	4.03197e+06	2.23631e+06	6.87578e+06	2.14129e+06	887532	2.09416e+06	851422	1.45645e+07	928773	6.48497e+06
2-Isopropylmalic acid	1.74203e+07	1.42578e+07	3.0843e+07	2.82379e+07	1.60289e+07	1.67449e+07	5.69835e+06	2.68109e+07	1.33152e+07	5.13689e+06	2.11958e+07	1.89065e+06	9.31894e+06	4.65338e+06	6.12494e+06	1.82012e+07	1.13156e+07	1.69878e+07
3-AMP	768328	242880	996211	1.83565e+06	2.18543e+06	1.57487e+06	112613	927951	354024	316095	429320	419482	1.04085e+06	473455	807196	121741	633505	289571
3-Indoxyl sulphate	98029.3	7640.63	6245.24	3929.98	80158.8	10631.1	1406.99	6929.49	8585.38	78930	3732.91	0	35734.9	672269	35809.2	2229.1	4935.14	64862.6
4-Indolecarbaldehyde	1.63465e+06	1.96983e+06	1.95771e+06	1.95082e+06	3.88789e+06	1.50552e+06	1.56994e+06	1.63899e+06	1.98251e+06	1.07698e+06	3.27724e+06	983682	1.97585e+06	3.17606e+06	1.49573e+06	1.72928e+06	1.47352e+06	2.23389e+06
4-Oxoproline	5.78841e+07	1.17406e+08	7.0002e+07	3.48012e+07	5.78326e+07	1.87933e+07	5.30843e+07	2.43578e+07	1.1311e+08	4.25378e+07	1.97431e+08	2.63577e+07	7.74654e+07	4.28611e+07	2.76956e+07	1.14983e+08	2.14196e+07	1.65678e+08
4-Pyridoxic acid	4.43899e+06	6.32459e+06	9.50639e+06	2.99296e+06	5.77201e+06	1.54048e+06	212537	2.92303e+06	1.37557e+06	4.23336e+06	1.69845e+07	6.15408e+06	9.85276e+06	2.01595e+06	3.66886e+06	7.32619e+06	4.43509e+06	3.56832e+06
5-Aminovaleric acid	5.29066e+06	5.77393e+07	1.30773e+07	9.69282e+06	1.41397e+07	3.35489e+06	1.48924e+07	4.07493e+06	3.18373e+07	2.61555e+07	1.16911e+08	1.7294e+07	8.72224e+07	3.08176e+07	2.28908e+07	5.66586e+07	2.16436e+07	5.48923e+07
5-CMP*,*5-CMP	4.43899e+06	6.32459e+06	9.50639e+06	2.99296e+06	5.77201e+06	1.54048e+06	212537	2.92303e+06	1.37557e+06	4.23336e+06	1.69845e+07	6.15408e+06	9.85276e+06	2.01595e+06	3.66886e+06	7.32619e+06	4.43509e+06	3.56832e+06
5-GMP	36005.5	280313	69137.6	56152.5	133448	21909.6	80936.7	16869.2	152112	138011	47915.3	141687	267128	81293.6	128912	67814.5	125958	282684
5-Hydroxyindole-3-acetic acid	3.8075e+06	1.06427e+06	428422	3.63563e+06	4.3173e+06	2.31897e+06	380681	6.5718e+06	864972	3.05042e+06	4.3215e+06	504596	4.14574e+06	1.74137e+06	1.85483e+06	912634	2.20295e+06	1.29317e+06
6-Hydroxycaproic acid	1.88491e+07	2.94734e+07	2.8122e+07	1.4754e+07	2.78838e+07	3.12841e+06	8.80706e+06	9.37604e+06	8.5724e+06	3.00944e+06	7.7353e+07	1.06854e+06	4.35473e+06	1.29342e+06	534487	3.46127e+07	1.04369e+06	2.0202e+07
11(E)-Conjugated linoleic acid	627405	3.65123e+06	543609	1.29243e+06	787227	185809	2.72798e+06	246876	2.84107e+06	539099	6.33501e+07	1.34506e+06	1.90807e+07	1.93507e+06	1.64551e+06	2.41259e+06	728428	4.5717e+06
Adenosine	316266	7.55855e+06	1.01831e+06	374879	102105	261107	873545	279457	6.23004e+06	2.45877e+06	8.72864e+06	655284	2.41908e+07	4.68594e+06	3.79033e+06	7.44586e+06	2.70494e+06	6.98026e+06
ac4C,(N4-acetylcytidine)	225151	131922	151106	286911	1.72711e+06	202658	23775	231791	67834.5	562562	397181	258425	101132	15860	152670	157093	213399	266202
Adenine	1.79543e+06	3.96426e+07	4.0776e+06	1.48402e+06	3.68114e+06	1.15257e+06	4.95562e+06	1.2741e+06	2.89728e+07	1.08416e+07	4.23722e+07	3.64665e+06	9.98011e+07	2.37348e+07	1.62973e+07	3.73988e+07	1.21727e+07	3.05532e+07
Adipic acid*,*Adipic acid	5.45502e+06	1.72983e+06	3.05308e+06	2.22269e+07	1.21467e+07	1.13893e+07	1.08131e+06	1.31947e+07	1.37241e+06	2.08626e+07	3.25118e+06	1.61055e+06	4.78112e+07	1.28504e+07	5.90483e+06	3.4718e+06	1.3255e+07	3.89925e+06
Adonitol	14952.4	421110	139022	999597	2.58098e+06	457735	47643.6	373223	145599	44254.6	1.70647e+06	0	192536	19654.5	26686.9	509772	55660.9	605334
Alanine	683073	1.59702e+07	2.09676e+06	2.68026e+06	5.55382e+06	1.17344e+06	3.67057e+06	1.45238e+06	8.33119e+06	3.68357e+06	5.34727e+07	2.74055e+06	1.94847e+07	6.46352e+06	4.22647e+06	1.8905e+07	4.19029e+06	1.89324e+07
alpha-Ketoglutarate	206819	1.15157e+07	3.09412e+06	916076	972570	356967	4.40986e+06	1.64374e+06	7.01218e+06	1.24871e+07	8.50932e+06	7.18649e+06	4.88206e+06	1.13062e+07	1.49515e+06	8.32003e+06	4.9454e+06	1.07102e+07
Anserine	150569	7.41081e+06	721132	180113	114197	151131	3.0042e+06	310450	6.8825e+06	132419	1.7064e+07	104251	126193	125797	84602.2	1.58766e+07	100236	1.65747e+07
Arachidonic acid (ARA)	377172	8.49407e+06	673826	837670	411088	166005	4.51277e+06	92701.5	6.2027e+06	283793	9.67734e+07	955634	2.08645e+07	2.20504e+06	2.46007e+06	4.56157e+06	1.12996e+06	1.01012e+07
Arginine	5.79238e+07	4.07153e+08	1.14742e+08	1.16633e+08	1.59808e+08	4.87535e+07	1.13449e+08	6.02439e+07	2.42937e+08	2.79922e+08	6.49235e+08	2.2291e+08	7.10272e+08	3.33371e+08	2.36013e+08	3.40261e+08	2.2398e+08	4.30349e+08
Asparagine	1.65644e+06	2.59138e+07	3.70993e+06	4.08225e+06	8.27216e+06	2.08646e+06	6.14159e+06	2.59341e+06	1.37263e+07	7.0988e+06	6.83522e+07	5.88889e+06	3.48888e+07	1.16611e+07	7.32342e+06	2.9552e+07	6.72168e+06	3.02377e+07
Aspartic acid	6.90373e+06	1.74497e+08	2.21795e+07	2.93072e+07	6.12594e+07	1.27683e+07	4.19594e+07	1.63615e+07	9.27861e+07	3.85493e+07	5.73886e+08	3.00666e+07	2.11349e+08	7.16708e+07	4.57824e+07	2.04779e+08	4.60552e+07	2.03556e+08
Azelaic acid	2.31932e+06	2.10409e+07	2.09338e+07	5.37924e+06	2.93775e+07	6.72271e+06	5.67217e+06	9.14146e+06	1.27399e+07	1.78358e+07	1.75043e+07	1.30187e+07	4.39136e+07	1.3145e+07	3.66438e+06	1.76358e+07	1.16063e+07	2.96405e+07
Benzoic acid	4.46414e+06	4.40942e+06	4.5691e+06	4.72343e+06	6.457e+06	3.01103e+06	1.29404e+08	4.58699e+06	5.26634e+06	3.13245e+06	6.83828e+06	1.02034e+07	3.13159e+06	6.10959e+06	3.45793e+06	9.3173e+07	2.99518e+06	6.61789e+06
C,(Cytidine)	760600	3.13648e+06	974658	2.44599e+06	1.62828e+06	835605	2.02346e+06	877096	4.58129e+06	2.25046e+06	6.99707e+06	4.97729e+06	6.89568e+06	5.09596e+06	5.46492e+06	2.33255e+06	3.08325e+06	5.50037e+06
Carnosine*,*Carnosine	1.14109e+06	1.58513e+07	3.85087e+06	2.44726e+06	2.0332e+06	532344	4.44561e+06	939650	1.33342e+07	1.13035e+07	1.05112e+08	8.01453e+06	2.26125e+07	8.29641e+06	7.53631e+06	3.91573e+07	6.01444e+06	5.02191e+07
Cholic acid	3.76885e+06	759655	2.10093e+06	7.22055e+06	5.80568e+06	2.77123e+06	3.87847e+06	5.00965e+06	4.58844e+07	1.17281e+08	4.25274e+06	4.09574e+07	2.11142e+08	9.29975e+07	1.59219e+08	1.21121e+07	1.16531e+08	8.04868e+07
cis-Aconitate	4.06901e+06	1.83984e+07	4.07482e+06	6.22727e+06	3.64905e+06	1.39724e+06	1.19433e+07	2.6939e+06	1.08769e+07	2.11705e+07	2.2395e+07	1.16238e+07	1.88544e+07	2.1427e+07	6.03235e+06	2.26615e+07	5.06444e+06	1.88718e+07
Citraconic acid	2.71431e+06	1.76238e+07	5.96903e+06	3.70707e+06	4.53282e+06	2.59615e+06	4.84273e+06	2.71217e+06	6.49474e+06	5.14559e+06	2.28463e+07	3.49817e+06	7.20252e+06	4.55148e+06	3.15425e+06	6.89964e+06	3.34182e+06	8.09263e+06
Citrate	7.70946e+07	3.55329e+08	2.01299e+08	3.31904e+08	1.89808e+08	1.03949e+08	1.60037e+08	1.19129e+08	3.38037e+08	5.87037e+08	6.95807e+08	1.16398e+08	6.18262e+07	4.30064e+07	3.34582e+08	5.26185e+08	2.12132e+08	5.82027e+08
Citrulline	9.82363e+06	2.26502e+07	1.15335e+07	6.0389e+06	4.58689e+06	3.30015e+06	2.40849e+07	4.29222e+06	1.19014e+07	8.38665e+06	2.5941e+07	4.44052e+06	8.86727e+06	5.54918e+06	7.4503e+06	2.42426e+07	6.15679e+06	1.7876e+07
Cm,(2'-O-methylcytidine)	2.55958e+06	3.55528e+06	2.36664e+06	1.83057e+06	1.83284e+06	1.16687e+06	4.1008e+06	1.43269e+06	4.07327e+06	9.65473e+06	1.21875e+07	1.73386e+07	5.97433e+06	4.56185e+06	2.44989e+06	7.70982e+06	1.30912e+06	4.55342e+06
CMPF, metabolite of Omega-3	1.15355e+06	2.30059e+06	4.42883e+06	5.0884e+06	2.71614e+06	1.18867e+06	1.2038e+07	2.68803e+06	1.68051e+07	2.18513e+06	3.90286e+06	2.94259e+06	1.2882e+07	7.87092e+06	4.86562e+06	3.34987e+07	4.65514e+06	2.85623e+07
Cysteine	796414	3.2857e+07	4.22729e+06	6.67482e+06	6.47193e+06	1.96267e+06	9.29187e+06	3.5029e+06	2.2659e+07	2.95754e+06	7.6498e+07	4.64672e+06	1.99692e+07	8.76987e+06	4.67779e+06	3.62837e+07	875186	4.08094e+07
D-Alanyl-D-alanine	1.02474e+07	1.76365e+07	2.24799e+07	8.0857e+06	1.36403e+07	7.64312e+06	1.94223e+07	8.47899e+06	2.69312e+07	1.17497e+07	5.512e+07	1.09748e+07	1.45547e+07	1.02187e+07	9.55992e+06	4.49316e+07	5.87736e+06	4.93225e+07
delta-DL-Hydroxylysine	802934	819804	2.06254e+06	449772	1.11483e+06	249081	241681	350166	510979	505861	1.7649e+06	257814	1.19319e+06	492154	296417	990155	277730	941664
Deoxycholic acid	992791	0	2.05539e+06	84600.4	0	0	0	0	0	2.33759e+06	0	4.24672e+06	47305.7	92970.7	4550.8	0	3038.04	3824.76
DL-Dihydroorotic acid	56060.1	664072	58294.9	314687	110562	70971.2	363853	27643.8	406740	19919.2	772082	44790	21148.6	23079.1	197686	1.09524e+06	47032.6	419792
4-Hydroxyphenyllactic acid	2.58737e+06	3.89363e+06	6.74485e+06	5.08895e+06	1.46547e+07	3.05057e+06	538316	4.02681e+06	1.56056e+06	1.55131e+06	1.03175e+07	742538	2.8914e+06	1.41331e+06	1.01677e+06	5.85195e+06	1.23686e+06	4.33077e+06
Docosahexaenoic acid (DHA)	273475	3.3069e+06	401727	515290	285470	75283.1	1.58657e+06	68372.3	2.09995e+06	231542	3.91902e+07	666403	9.99005e+06	1.37016e+06	1.2342e+06	1.99917e+06	558512	4.31855e+06
D-Ribulose-5-phosphate	54785.9	163617	89063.7	258587	136375	67321.9	131465	59886.9	101070	140000	136809	82169.4	487901	273203	326091	165358	314936	86158.1
D-Saccharic acid	1.65537e+07	2.78597e+07	7.21473e+06	5.9203e+07	1.10461e+08	4.56645e+07	7.79678e+06	5.21449e+07	2.01378e+07	6.21879e+07	6.03469e+07	4.03089e+07	6.55287e+07	3.6372e+07	3.87681e+07	3.54209e+07	4.48012e+07	6.76412e+07
D-α-Hydroxyglutaric acid	6.50695e+06	1.10049e+08	1.47915e+07	6.4111e+06	8.04504e+06	5.12692e+06	2.81584e+07	4.38724e+06	3.58102e+07	1.16584e+07	1.37657e+08	1.11988e+07	3.1e+07	1.70777e+07	7.84001e+06	3.58447e+07	9.35314e+06	4.28872e+07
Eicosapentaenoic acid (EPA)	177304	1.51158e+06	146781	213647	111373	41014.6	1.16193e+06	28098.9	1.36019e+06	143002	1.11086e+07	407455	4.83623e+06	857198	731934	986625	397919	1.87527e+06
D-(-)-Fructose	8.69655e+06	8.14966e+06	2.235e+07	1.62224e+07	6.62048e+07	9.10789e+06	1.9971e+06	2.71275e+07	8.25664e+06	6.36165e+06	1.81854e+07	9.07761e+06	2.319e+07	1.38072e+07	4.58203e+06	1.0562e+07	1.0222e+07	1.67757e+07
Fumaric acid	4.13141e+06	1.80287e+06	2.00578e+06	2.16633e+06	760519	674254	955731	853618	3.68007e+06	1.61994e+06	202140	1.22299e+06	5.76949e+06	2.05056e+06	1.53198e+06	544173	764689	2.23748e+06
Guanosine	1.03322e+06	9.29042e+06	2.17555e+06	2.08812e+06	2.07497e+06	963597	1.1005e+06	1.03437e+06	8.31512e+06	5.86377e+06	2.45571e+07	6.69127e+06	2.75919e+07	1.49031e+07	7.05634e+06	1.3266e+07	6.08428e+06	1.39382e+07
Genistein	7.97903e+06	2.66211e+06	1.11992e+07	1.2446e+07	1.57633e+07	8.67643e+06	1.08468e+06	1.25008e+07	3.54679e+06	2.67031e+06	1.29804e+06	3.55432e+06	1.93676e+06	6.40766e+06	5.51834e+06	2.91276e+06	4.91986e+06	6.80851e+06
Glucose	4.64917e+07	4.0182e+07	4.26983e+07	4.17104e+07	1.03988e+08	5.77478e+07	1.34413e+07	4.76531e+07	5.26297e+07	6.54529e+07	6.92639e+07	5.84497e+07	8.45006e+07	7.31097e+07	4.02378e+07	3.84371e+07	3.36248e+07	9.15529e+07
Glutamine	3.96866e+06	5.13854e+07	9.08034e+06	7.93013e+06	1.1909e+07	3.03582e+06	1.26575e+07	3.72875e+06	2.84207e+07	1.97512e+07	1.24716e+08	1.52833e+07	7.17954e+07	2.49304e+07	1.40085e+07	5.47235e+07	1.35509e+07	5.69251e+07
Hypoxanthine	9.83905e+06	3.19971e+07	2.45218e+07	3.49142e+07	3.2093e+07	8.36502e+06	1.29929e+07	2.38085e+07	3.8321e+07	201223	6.61987e+07	229231	41285.9	160170	246777	8.01355e+07	247242	1.95067e+07
Im,(2'-O-methylinosine)	144227	668438	110730	286412	349654	122611	254610	161007	501287	102046	1.72036e+06	275692	1.19348e+06	468337	198798	1.05166e+06	266808	1.23248e+06
Imidazoleacetic acid	2.07439e+06	6.42508e+07	9.79226e+06	1.65596e+06	2.31916e+06	827579	3.73698e+07	2.92729e+06	4.05186e+07	999252	1.67335e+08	869967	2.42681e+07	1.05699e+06	624284	9.57723e+07	776655	8.96683e+07
Indole-3-lactic acid	1.07677e+06	1.2177e+06	2.20888e+06	341806	783869	206816	231618	353125	472153	42230.8	2.45706e+06	34324.3	186243	54387.7	43842	1.31949e+06	50428.7	1.27097e+06
Inosine	9.62813e+06	6.27348e+07	1.96157e+07	4.62202e+07	2.25715e+07	1.84597e+07	1.73786e+07	1.61056e+07	8.04274e+07	1.07616e+08	1.82502e+08	9.35672e+07	1.68859e+08	1.2978e+08	1.10914e+08	1.11679e+08	1.02003e+08	1.00734e+08
Isocitrate	3.75117e+06	9.45218e+06	3.75406e+06	4.44847e+06	7.99684e+06	2.82196e+06	4.62102e+06	4.81059e+06	6.80383e+06	1.06315e+07	2.80549e+07	7.52633e+06	1.7802e+07	1.44598e+07	3.37167e+06	1.27594e+07	4.31724e+06	2.052e+07
Itaconic acid	5.08501e+06	1.37866e+07	3.75033e+06	5.54981e+06	3.43753e+06	1.95643e+06	3.81395e+06	326817	3.31698e+06	1.50231e+07	3.68896e+07	5.3197e+06	1.10563e+07	4.37425e+06	6.4281e+06	1.12113e+07	7.52365e+06	1.1643e+07
L-(+)-Lactic acid	5.0062e+08	2.73017e+09	1.72835e+09	4.22328e+08	4.93789e+08	9.27206e+07	1.57086e+09	4.13615e+08	2.2492e+09	1.69778e+09	5.13613e+09	8.82543e+08	1.49426e+09	7.13665e+08	7.64834e+08	3.42407e+09	4.02045e+08	2.82398e+09
L-alpha-Aminoadipic acid	3.5829e+06	7.32592e+06	9.32895e+06	1.12618e+06	3.86242e+06	3.23107e+06	1.71791e+06	3.63913e+06	2.96225e+06	3.00955e+06	8.92851e+06	1.2015e+06	2.27345e+06	1.75914e+06	1.44532e+06	3.77311e+06	1.58101e+06	4.55087e+06
Aminobutyric acid (GABA)	1.6389e+06	1.15497e+07	2.40083e+06	2.86189e+06	6.08621e+06	1.80254e+06	2.42919e+06	1.55832e+06	5.74865e+06	1.55008e+06	3.28349e+07	1.32066e+06	1.04006e+07	3.9029e+06	2.56327e+06	1.40117e+07	2.45646e+06	1.30995e+07
L-Cysteine-S-sulfate	4.34501e+06	6.30741e+06	1.33233e+06	6.65384e+06	5.31261e+06	2.00872e+06	4.34539e+06	1.98582e+06	6.30354e+06	5.69966e+07	7.93545e+06	5.67911e+07	1.59673e+08	1.15168e+08	1.02614e+08	8.02765e+06	1.22979e+08	2.30879e+06
Levulinic acid	427742	2.72594e+06	1.59529e+06	630532	762894	599057	1.36754e+06	676459	2.36451e+06	1.67779e+06	16961.1	768318	2.24711e+06	1.15965e+06	408202	3.14402e+06	1.53103e+06	3.48739e+06
Lipoxin A4	36575.8	299827	146006	226125	81826.5	11675.2	129035	39482.6	189714	142304	811238	91651.5	1.15487e+06	347651	161143	337023	138189	355555
L-Phenylalanine	814659	1.63399e+06	1.31149e+06	684679	2.76571e+06	1.94995e+06	1.85921e+06	1.2716e+06	2.91781e+06	1.67084e+06	7.94521e+06	889973	2.32013e+06	1.10063e+06	2.86749e+06	4.13234e+06	927529	2.73264e+06
m1Y,(1-methylpseudouridine)	476167	20445.1	346477	1.08293e+06	2.0478e+06	856342	116037	1.47052e+06	528053	45841.7	243515	106457	50358.2	203456	7062.81	29132.9	0	505312
Malate	7.92546e+07	3.88148e+08	8.61845e+07	2.5545e+08	1.7338e+08	5.62832e+07	1.10625e+08	7.09909e+07	2.47207e+08	3.66452e+08	5.60919e+08	2.66539e+08	9.66393e+08	4.95032e+08	3.60058e+08	2.65647e+08	2.7166e+08	3.44847e+08
Malonic acid	2.99289e+07	1.60582e+07	6.37572e+06	1.83761e+07	1.92007e+07	4.18649e+06	1.43465e+07	1.90674e+07	1.60123e+07	7.82457e+07	1.46234e+07	5.05423e+07	7.42947e+07	4.7249e+07	2.3199e+07	2.32694e+07	3.8416e+07	1.48866e+07
Mannose	9.76499e+06	3.50431e+06	1.32334e+07	9.52127e+06	3.04781e+07	6.68903e+06	1.35012e+06	6.93997e+06	7.16781e+06	8.7859e+06	4.81619e+06	5.53978e+06	2.05817e+07	1.64975e+07	4.93025e+06	4.11977e+06	5.60946e+06	1.08204e+07
Methylmalonic acid	1.92194e+08	7.8409e+08	1.30451e+08	4.57006e+07	2.97874e+07	1.32432e+07	2.77544e+08	3.45059e+07	4.10025e+08	1.57695e+08	1.58471e+09	9.93364e+07	4.90415e+08	1.88907e+08	2.23669e+08	9.73221e+08	2.11503e+08	8.2255e+08
N-Acetyl-D-Glucosamine	482080	5.42023e+06	2.47914e+06	709326	1.27272e+06	1.07685e+06	117171	875399	463998	1.71998e+06	1.60246e+06	1.15716e+06	1.14359e+06	2.36243e+06	424268	768305	1.42516e+06	1.9254e+06
N-Acetyl-DL-glutamic acid	2.95031e+07	2.06419e+07	4.20614e+07	4.04198e+07	4.32768e+07	2.98777e+07	1.26328e+07	4.71364e+07	2.23496e+07	2.77411e+07	2.86829e+07	1.54833e+07	2.8784e+07	1.36079e+07	2.49887e+07	2.62324e+07	2.96771e+07	2.8568e+07
N-Acetyl-L-methionine	1.0429e+07	1.90769e+07	4.81355e+07	1.72015e+07	6.19069e+07	6.83529e+06	644539	7.29911e+06	7.1345e+06	1.75486e+07	1.03525e+08	6.52335e+06	1.02814e+08	1.94596e+07	1.27573e+07	1.84249e+07	1.20891e+07	4.06591e+07
N-Acetylneuraminic acid	8.75783e+07	1.22439e+08	6.61289e+07	3.66298e+07	3.26549e+07	9.84763e+07	4.34263e+07	1.98152e+08	1.52628e+08	6.09712e+07	2.16805e+08	1.66578e+07	4.11677e+07	3.77727e+07	9.18549e+07	1.04002e+08	1.08275e+08	2.16476e+08
N-Acetylornithine	7.71387e+06	3.84395e+07	1.5755e+07	8.65687e+06	9.56669e+06	3.705e+06	1.64558e+07	5.33535e+06	3.03234e+07	3.86423e+07	1.14101e+07	2.45953e+07	1.54261e+07	3.47527e+07	2.75242e+07	4.15203e+07	1.27691e+07	3.02724e+07
N-Acetylvaline	2.57925e+06	235525	4.38539e+06	403362	416366	253045	18653.8	90708.8	44598	426253	294837	329157	333528	179646	205445	132981	213686	133988
N-Formylmethionine	1.36076e+06	2.47998e+06	5.93651e+06	1.38801e+06	8.38285e+06	578220	97188	1.15366e+06	956537	805882	8.22626e+06	193422	1.71799e+06	719316	411779	2.99454e+06	448485	3.21301e+06
O-Acetylserine	3.09491e+07	5.25934e+07	1.84935e+07	2.79166e+07	3.52551e+07	1.80455e+07	3.28478e+07	2.88144e+07	4.65781e+07	1.25336e+07	9.68002e+07	1.60931e+07	4.6182e+07	2.97865e+07	1.78696e+07	5.82036e+07	1.58024e+07	6.10116e+07
Oleic acid	118086	469942	128316	369274	432025	33912.6	283544	77838.9	306003	57569.3	4.3742e+06	155672	1.87412e+06	208617	220375	399432	67946.3	479744
O-Phosphoethanolamine	42114.1	82781.3	28340.6	36415.1	20550.4	70661.3	117139	38895.6	89429.2	13218.7	34378.6	50906	31693.1	33348.2	33943	88495	22282.1	64951.9
Ornithine	1.1724e+07	1.3039e+08	4.45675e+07	1.77052e+07	2.45733e+07	7.0068e+06	6.517e+07	1.17771e+07	1.10526e+08	4.03857e+07	2.76484e+08	3.44043e+07	1.21201e+08	4.87861e+07	3.52885e+07	1.93728e+08	3.4185e+07	1.83445e+08
Orotic acid	266191	974950	472195	151199	641112	159854	1.72605e+06	1.33416e+06	1.14814e+06	530902	692975	1.37015e+06	765804	929680	201781	1.81027e+06	102409	1.31674e+06
Oxalic acid	8.83545e+06	8.0883e+06	3.14596e+06	1.60996e+07	2.54621e+06	5.90808e+06	8.84859e+06	4.34358e+06	9.6519e+06	6.87144e+06	1.61688e+07	1.1671e+07	7.32353e+06	1.35328e+06	9.6618e+06	1.0319e+07	8.74475e+06	6.58691e+06
Pantothenic acid	7.1133e+06	5.12464e+07	3.25689e+07	2.3696e+07	9.62331e+07	8.96632e+06	4.06595e+06	9.77466e+06	1.94955e+07	1.07287e+07	1.51241e+08	1.15953e+07	1.0138e+08	2.35142e+07	1.43272e+07	6.23403e+07	1.60872e+07	7.82983e+07
Phenobarbital	1.22468e+06	1.27481e+06	1.12246e+06	1.2202e+06	1.19343e+06	1.25657e+06	1.13486e+06	1.08408e+06	1.11856e+06	1.24897e+06	236058	1.04609e+06	1.13417e+06	1.10316e+06	1.24471e+06	160571	1.23402e+06	1.12223e+06
L-Phenylalanine	7.50554e+07	6.67864e+08	1.7247e+08	1.24725e+08	1.18205e+08	4.1414e+07	2.77256e+08	6.39767e+07	5.10265e+08	3.72724e+08	1.41255e+09	3.0996e+08	9.81593e+08	4.48271e+08	3.29075e+08	7.84886e+08	2.86261e+08	8.10401e+08
Phosphoenolpyruvate(PEP)	27656.7	2.94504e+06	30771.2	88515.7	160924	13479	1.02686e+06	19877.1	1.20259e+06	200747	1.52547e+06	24543.8	891545	153671	0	953285	58837.3	505516
Prolylglycine	9.04444e+06	3.90605e+07	2.30941e+07	1.86993e+07	1.73105e+07	6.91464e+06	1.54144e+07	1.28273e+07	2.90944e+07	1.10476e+07	7.10502e+07	3.73243e+06	3.37495e+07	7.75568e+06	1.55933e+07	3.90115e+07	1.97008e+07	4.69272e+07
Propylparaben	7.89787e+06	2.53128e+06	1.71944e+07	8.20644e+06	1.82816e+07	7.13943e+06	888896	7.09634e+06	2.61744e+06	6.94463e+06	3.08859e+06	6.16361e+06	5.00699e+06	3.90285e+06	3.17074e+06	2.20693e+06	3.31296e+06	3.69672e+06
Pyruvate	1.64019e+06	6.89051e+06	2.84671e+06	1.47738e+06	2.2035e+06	1.4304e+06	5.91661e+06	1.84629e+06	4.88553e+06	1.57491e+07	1.47137e+07	4.35733e+06	1.76514e+07	1.23816e+07	1.6936e+06	5.74654e+06	6.03378e+06	6.86982e+06
Quinic acid	8.43749e+06	2.47255e+06	1.36698e+07	8.04493e+06	9.703e+06	5.94063e+06	920658	1.04232e+07	2.26263e+06	5.40084e+06	3.24798e+06	4.25551e+06	6.08642e+06	4.99871e+06	1.08421e+07	1.7417e+06	4.92287e+06	2.42376e+06
s2C,(2-thiocytidine)	2.93809e+07	1.80854e+07	1.65988e+07	1.54954e+07	2.06967e+07	1.21667e+07	1.06359e+07	1.13354e+07	2.26475e+07	9.0242e+06	3.74158e+07	7.44242e+06	3.51988e+07	2.00749e+07	2.58718e+07	2.88967e+07	1.96394e+07	4.22902e+07
s4U,(4-thiouridine)	2.81878e+06	6.57707e+06	8.28472e+06	1.99605e+06	4.18049e+06	1.53219e+06	904199	5.78778e+06	3.31551e+06	2.80941e+06	9.331e+06	158880	6.52318e+06	2.55537e+06	1.56404e+06	4.35237e+06	4.63185e+06	8.47474e+06
Salicylic acid	1.04339e+06	3.24618e+06	1.38997e+06	806750	1.00986e+06	768600	1.45223e+06	1.20563e+06	3.05339e+06	700412	2.3325e+06	1.01775e+06	2.64052e+06	102265	529761	1.9137e+06	633695	1.46082e+06
Sedoheptulose7-phosphate	22534.6	33195.5	2523.22	11155.4	2766.95	23746.2	23080.8	15653.5	30047.3	10529.4	118701	70282.2	101568	46402.7	26052.7	45158	22347	20302.6
L-Serine	3.94154e+06	1.14246e+08	1.0217e+07	1.59859e+07	2.65162e+07	5.99755e+06	2.60869e+07	7.91137e+06	5.66242e+07	1.85706e+07	3.05313e+08	1.75503e+07	1.07302e+08	4.10777e+07	2.51233e+07	1.29723e+08	2.58369e+07	1.17837e+08
Sorbitol	4.06575e+06	5.61507e+06	2.00219e+06	9.30873e+06	2.7353e+06	6.45133e+06	5.99897e+06	8.05902e+06	5.70928e+06	1.05208e+07	5.91097e+06	1.23118e+07	1.32019e+07	5.16531e+06	1.23163e+07	7.4879e+06	1.42385e+07	7.35729e+06
Succinate*,*Succinate	6.62476e+07	2.14352e+08	4.7606e+07	2.21351e+07	1.23238e+07	6.10375e+06	9.67625e+07	1.28579e+07	1.22521e+08	5.32546e+07	5.09977e+08	3.8481e+07	1.07252e+08	5.07979e+07	6.45417e+07	2.67591e+08	5.1639e+07	2.08606e+08
Sucrose	1.42128e+06	1.43085e+06	2.34991e+06	5.01851e+06	4.33319e+06	4.33008e+06	452813	2.66829e+06	1.969e+06	5.29934e+06	2.93351e+06	1.55647e+06	2.07394e+06	1.73721e+06	1.41704e+06	778557	1.20471e+06	2.53724e+06
Tartaric acid	1.62813e+06	528091	5.49661e+06	1.61327e+06	473893	1.26977e+06	420996	1.132e+06	8.62925e+06	1.74097e+06	1.78833e+07	356244	4.88187e+06	2.32504e+06	349268	8.68375e+06	1.65762e+06	1.44199e+06
Taurine	3.10558e+07	1.61254e+08	9.15566e+07	6.52235e+07	4.11058e+07	1.74688e+07	6.85134e+07	2.81286e+07	1.55531e+08	9.45444e+07	3.80653e+08	4.83018e+07	3.59033e+08	1.45435e+08	1.25101e+08	2.32822e+08	1.18699e+08	3.25771e+08
Taurochenodeoxycholic acid	705944	8.98964e+06	592389	68313.9	16519.4	1417.91	3.15747e+06	139986	276770	6.09027e+06	4.01344e+07	6.21391e+06	4.44816e+06	1.44525e+06	1.72943e+06	1.28981e+07	2.20993e+06	383459
Threonine	3.27924e+06	7.35988e+07	6.33412e+06	1.18136e+07	2.57534e+07	4.07099e+06	1.74377e+07	7.96984e+06	4.03641e+07	1.0272e+07	1.78965e+08	9.12121e+06	7.83994e+07	2.65862e+07	1.36253e+07	8.18435e+07	1.37672e+07	8.92463e+07
Thymidine	2.70391e+06	4.83386e+07	8.64285e+06	3.63588e+06	1.08616e+07	2.23922e+06	9.89311e+06	3.13445e+06	1.92172e+07	7.43037e+06	8.30212e+07	3.66258e+06	4.02618e+07	1.17787e+07	8.55226e+06	4.37695e+07	5.58774e+06	5.19717e+07
Thymidine 5'-monophosphate	159266	1.76775e+08	196964	264085	46774.5	75484.9	1.32263e+06	78129.7	1.61248e+07	1.16298e+06	5431.16	4.9661e+06	1.15549e+07	1.77301e+07	3.71264e+06	1.08351e+07	4.7635e+06	2.58405e+06
trans-Cinnamic acid	620773	1.1631e+07	1.48398e+06	983881	1.82582e+06	283357	4.03709e+06	482919	8.1882e+06	6.31955e+06	2.08041e+07	5.19604e+06	1.66444e+07	8.0316e+06	3.23576e+06	1.41373e+07	4.9323e+06	1.479e+07
Tyrosine methyl ester	8.87255e+07	5.38198e+08	1.5756e+08	1.33484e+08	1.85772e+08	4.72294e+07	2.14343e+08	6.73972e+07	3.36615e+08	1.27147e+08	4.5832e+08	3.22266e+08	4.04573e+08	3.59252e+08	1.88204e+08	5.55528e+08	1.73909e+08	3.38311e+08
UMP	0	6.17437e+06	17347.9	20171.1	0	22122.5	1.84477e+06	118196	6.58124e+06	237039	84495	1.66647e+06	5.14099e+06	3.82848e+06	1.20405e+06	1.89249e+06	1.21721e+06	4.23448e+06
Uracil	1.57282e+07	2.48326e+08	6.34718e+07	6.75863e+07	3.49429e+07	1.91798e+07	1.65672e+08	2.75598e+07	2.39565e+08	5.00181e+07	4.95609e+08	3.56616e+07	3.60823e+08	1.29164e+08	8.58759e+07	4.11365e+08	7.10409e+07	4.22096e+08
Uric acid	6.5308e+07	9.62278e+08	1.19793e+08	1.37114e+08	6.01042e+07	4.22607e+07	6.44434e+08	6.5533e+07	5.81931e+08	1.76905e+08	1.5696e+09	2.55014e+08	7.57349e+08	4.23348e+08	3.31087e+08	8.72836e+08	2.51055e+08	1.052e+09
Uridine	5.73802e+06	7.66917e+07	1.5946e+07	1.71951e+07	1.7628e+07	1.08919e+07	3.38408e+07	1.34777e+07	6.34879e+07	2.15056e+07	2.89659e+07	1.6819e+07	1.45325e+07	1.9142e+07	1.42914e+07	7.9012e+07	8.87448e+06	9.70942e+07
Xanthine	3.00498e+07	2.15524e+08	9.44214e+07	1.0706e+08	6.88218e+07	4.06522e+07	1.68999e+08	6.90902e+07	3.83808e+08	1.18483e+06	1.00534e+08	46046.8	33901.2	115379	28448.8	3.00162e+08	44951.5	4.49669e+08
Y,(Pseudouridine)	2.08877e+06	3.14029e+07	3.75349e+06	9.21961e+06	2.61449e+07	5.31433e+06	2.34197e+07	1.64753e+07	2.88622e+07	1.09165e+07	6.64321e+07	9.12135e+06	2.43799e+07	1.48761e+07	7.85046e+06	4.86247e+07	5.1939e+06	4.06493e+07
β-D-Glucopyranuronic acid	1.52935e+06	8.31879e+06	1.15899e+06	3.01545e+06	4.47224e+06	1.86901e+06	1.58912e+06	1.84346e+06	6.07404e+06	3.71962e+06	1.41886e+07	1.75132e+06	2.13474e+07	1.08892e+07	3.88844e+06	1.14729e+07	5.39772e+06	1.58062e+07
(R)-2-Hydroxybutyric acid	1000	1.41336e+07	2.45309e+07	1.43671e+07	4.03246e+07	4.5582e+06	5.07728e+07	1.37626e+07	2.09892e+07	1000	4.35563e+06	5.08997e+07	5.17512e+06	4.94254e+07	7.05047e+07	5.80309e+07	6.07816e+07	6.70371e+07
3-oxocyclopentyl}acetic acid	1000	246612	228897	44794.3	397403	0	40849.5	77598.8	46935	1000	3.087e+07	7.00144e+07	2.55714e+07	221040	2.78621e+07	1.20687e+06	0	3.88783e+07
1,7-Dimethyluric acid	1000	671479	407089	390953	281104	188601	246671	501687	212685	1000	2.47076e+06	2.14585e+06	1.59717e+06	475493	2.08954e+06	1.17722e+06	180254	2.47987e+06
1-Methyl-L-histidine	1000	220994	310079	285660	510868	132204	367759	160236	194669	1000	43778.8	13269.3	0	0	81674.3	25037.6	73456.6	26921.1
2-deoxyhexopyranosylamine	1000	1.6671e+06	241284	202595	596413	777535	138192	414360	113186	1000	1.76219e+07	1.32443e+07	1.53163e+07	7.68047e+06	7.52584e+06	2.02888e+07	119655	1.09126e+07
2-Aminoadipic acid	1000	4.8777e+06	5.51005e+06	6.39646e+06	1.22291e+07	4.16308e+06	7.23399e+06	4.38497e+06	3.0165e+06	1000	8.05968e+07	6.03651e+07	8.73734e+07	7.81719e+07	3.91783e+07	8.84181e+07	934467	8.77959e+07
2'-Deoxyinosine	1000	1.54449e+06	1.69836e+06	3.50587e+06	3.51134e+07	990456	1.73026e+06	1.23617e+06	279407	1000	1.73252e+08	1.17486e+08	6.84375e+07	1.30483e+08	1.15681e+08	1.46762e+08	812274	2.09988e+08
2-Hydroxyphenylalanine	1000	1.59069e+07	5.12813e+06	9.54856e+06	1.03138e+07	2.01627e+07	7.06992e+06	1.13498e+07	7.49856e+06	1000	6.33543e+06	2.73223e+06	5.97738e+06	2.40006e+06	9.61609e+06	2.69665e+06	6.69023e+06	4.14653e+06
3,3-Dimethylglutaric acid	1000	5.68607e+06	4.00571e+06	4.77861e+06	1.09032e+07	1.86952e+06	1.27415e+07	3.80179e+06	4.91364e+06	1000	658120	988645	673090	873093	804665	1.31576e+06	1.40302e+06	1.35137e+06
cAMP(3'5')	1000	165042	546622	52642	1.71597e+06	0	4.03534e+06	237334	4.14054e+06	1000	205493	0	0	0	10689.5	31260.5	13932.2	0
Catechol	1000	147298	146566	146180	187791	289303	217307	239076	195787	1000	1.19584e+06	35644.6	563381	749121	119505	2.37099e+06	185395	37040
D-Flucose-6-Phosphate(F6P)	1000	234009	859155	229977	3.02408e+06	262307	723089	771266	603993	1000	5.94402e+06	1.05226e+07	3.1479e+06	2.66113e+06	2.4498e+07	4.72291e+06	289945	9.0597e+06
D-Glucose-6-Phosphate(G6P)	1000	414927	1.831e+06	488137	4.53291e+06	264659	4.35643e+06	706194	2.11598e+06	1000	3.08947e+06	7.09787e+06	9.42911e+06	3.02365e+06	1.04411e+07	7.23283e+06	1.90865e+06	5.48491e+06
Dihydroroseoside	1000	66029.6	448166	653916	806085	1.32281e+06	795136	844868	590579	1000	1.04782e+07	2.19827e+07	2.50284e+07	3.08439e+07	426190	1.83876e+07	195665	1.063e+07
Glyceraldehyde 3-phosphate	1000	4.65031e+07	8.43213e+06	9.52742e+07	2.7298e+07	5.54385e+07	1.52098e+07	1.20382e+07	7.01653e+06	1000	195039	43542.5	4.74066e+06	521617	6.4821e+06	262248	4.6133e+06	99803.6
Dodecanedioic acid	1000	1.55112e+08	7.76775e+07	2.72577e+08	2.36804e+08	4.86764e+07	2.46674e+08	1.04515e+08	1.81609e+08	1000	1.7635e+06	1.66213e+06	1.09974e+06	1.52235e+06	1.50377e+06	5.05823e+06	9.40139e+06	2.19685e+06
GMP	1000	731324	173122	864677	0	90828.3	290550	241232	963640	1000	4.30301e+06	5.78718e+06	6.267e+06	2.12071e+06	5.16587e+06	1.08946e+06	117200	2.82594e+06
Hexanoylglycine	1000	62057.2	1.43442e+06	659739	1.95255e+06	2.08673e+06	1.3447e+06	449248	357264	1000	1.94891e+06	3.65414e+06	1.09185e+06	2.04178e+06	773690	4.37452e+06	1.05075e+06	5.50098e+06
Hippuric acid	1000	127691	61881.9	417597	84849	263238	110533	164205	93169.8	1000	2.32495e+06	1.04181e+07	838875	906360	579148	7.11709e+06	66075.6	7.42251e+06
Indole-3-carboxylic acid	1000	536461	258693	483966	1.34488e+06	305285	583734	464085	584086	1000	52069.5	55436.8	24275.8	58214.4	134095	105760	123349	61211.6
Isobutyric acid	1000	8.33018e+06	2.36181e+06	9.93985e+06	1.50747e+07	2.21955e+06	2.11118e+07	1.91808e+06	1.87675e+06	1000	1.18508e+06	2.75557e+06	2.58899e+06	1.72464e+06	3.56315e+06	4.74138e+06	1.93697e+06	3.21807e+06
Isoleucine	1000	5.30034e+06	1.98642e+07	3.72081e+06	2.45793e+07	6.97811e+06	1.49033e+07	3.93671e+06	9.76261e+06	1000	4.13476e+08	4.85434e+08	2.33099e+08	5.30712e+08	8.64519e+07	5.25551e+08	1.50487e+06	5.99213e+08
Lactic Acid	1000	2.16986e+07	2.14939e+07	1.60512e+07	3.08286e+07	1.38282e+07	2.48272e+07	1.22659e+07	6.53183e+06	1000	1.61384e+08	8.8697e+07	1.41191e+08	2.61497e+07	2.98303e+08	9.63898e+07	1.01849e+07	8.32807e+07
L-Ascorbic acid 2-sulfate	1000	1.3747e+06	391244	1.1088e+06	191656	458992	292748	145458	704466	1000	2.99257e+07	1.12477e+08	3.00875e+07	3.5532e+07	4.17173e+07	4.43963e+07	527565	1.26359e+08
Leucine	1000	9.45986e+06	3.14098e+07	5.23444e+06	3.51162e+07	9.51209e+06	1.97869e+07	6.15337e+06	1.34336e+07	1000	6.4696e+08	7.27241e+08	3.50626e+08	8.57735e+08	4.60227e+08	7.63237e+08	2.45528e+06	9.69745e+08
L-Glutamic acid	1000	1.32004e+09	4.75072e+08	1.75794e+09	1.49667e+09	7.67976e+08	4.60812e+08	1.10508e+09	3.05351e+08	1000	3.55666e+09	2.89112e+09	2.16577e+09	5.16253e+09	2.90059e+09	4.28837e+09	4.8424e+08	3.72073e+09
Lipoic acid	1000	4.76517e+06	2.86033e+06	1.52159e+07	2.73622e+06	8.59382e+06	1.86599e+07	3.64328e+06	5.12172e+06	1000	1.88552e+07	1.75998e+07	1.36023e+07	2.60279e+06	9.52947e+07	1.52966e+07	404976	4.67736e+07
Mesaconic acid	1000	1.86869e+07	3.30852e+06	2.07188e+07	9.06044e+06	3.72815e+06	3.97045e+06	3.59975e+06	3.03742e+06	1000	3.94385e+07	3.78924e+06	3.53495e+07	4.00586e+07	3.18429e+07	3.89271e+07	2.17885e+06	3.36127e+07
Mevalonic acid	1000	28050.2	75886.2	539224	173076	155605	159683	287024	30637.1	1000	4.7865e+06	8.14404e+06	3.27739e+06	3.76612e+06	3.89978e+06	1.18011e+06	0	8.96688e+06
N-Acetylaspartic acid	1000	7.76207e+07	7.42587e+06	1.43632e+08	1.83741e+07	4.24091e+07	1.93236e+07	7.67745e+07	1.01958e+07	1000	7.16307e+07	6.72335e+07	5.28373e+07	8.88264e+07	8.01742e+07	1.20262e+08	6.54143e+07	1.13974e+08
N-Acetyl-L-glutamic acid	1000	6.60932e+07	1.97082e+07	1.03173e+08	6.67338e+07	4.12308e+07	1.25248e+07	7.68091e+07	5.72505e+06	1000	1.53107e+06	4.73955e+06	1.23391e+06	1.39129e+06	9.16169e+06	4.76221e+06	4.38132e+07	4.54417e+06
N-Acetyl-L-glutamine	1000	3.01415e+06	2.15271e+06	2.84561e+06	2.88358e+06	1.75256e+06	1.18221e+06	2.54445e+06	1.11373e+06	1000	1.57242e+06	5.43817e+06	2.91533e+06	1.03329e+06	3.77468e+06	5.5916e+06	1.47231e+06	9.64121e+06
N-Acetyl-L-phenylalanine	1000	5.4754e+06	3.43419e+06	2.57492e+06	6.5648e+06	2.55219e+06	4.01896e+06	2.76055e+06	2.63354e+06	1000	1.35207e+07	8.73426e+06	5.69349e+06	5.72329e+06	8.37098e+06	1.38288e+07	854642	1.02243e+07
N-Acetyl-L-tyrosine	1000	2.44726e+06	99438.4	122144	193750	176791	187826	148271	176888	1000	106405	1.21707e+06	177958	649151	30006.1	666894	64729.4	1.1633e+06
N-Isovalerylglycine	1000	3.10895e+06	7.56942e+06	2.84957e+06	1.07639e+07	5.54811e+06	5.18342e+06	1.53588e+06	2.37756e+06	1000	1.70141e+07	5.08255e+06	8.1913e+06	6.18275e+06	7.54212e+06	8.40614e+06	2.58444e+06	9.02695e+06
N-Tigloylglycine	1000	1.46897e+06	1.4651e+06	1.15831e+06	1.31175e+06	1.62326e+06	2.03526e+06	828667	1.15232e+06	1000	2.07963e+06	1.03739e+06	885169	1.16264e+06	1.3644e+06	1.81554e+06	836170	2.48e+06
N-α-Acetyl-L-asparagine	1000	76829.6	123358	216375	199955	193968	192730	63600.3	63939.5	1000	9.73073e+06	4.33221e+06	6.29828e+06	2.88782e+07	1.93166e+06	1.97516e+07	64871.2	1.76529e+07
Phenyllactic acid	1000	5.34394e+07	4.98175e+07	2.49495e+07	7.61879e+07	6.54273e+06	8.43485e+07	6.99561e+06	3.75781e+07	1000	9.98867e+06	5.67588e+06	5.63822e+06	9.45206e+06	9.52727e+06	8.47374e+07	550269	5.75448e+06
Phenylpyruvic acid	1000	920391	1.18105e+06	600619	1.47834e+06	1.18601e+06	734691	1.50772e+06	683824	1000	1.22534e+06	2.68625e+06	1.30856e+06	1.73798e+06	1.21181e+06	1.23327e+06	1.32698e+06	1.49793e+06
Porphobilinogen	1000	3.02921e+06	1.33174e+06	2.0187e+06	1.11181e+06	2.52259e+06	2.23135e+06	1.59787e+06	1.48778e+06	1000	8.94179e+06	7.38625e+06	9.61545e+06	1.76891e+06	5.05012e+06	8.31752e+06	425090	5.70573e+06
Pyroglutamic acid	1000	1.02706e+07	3.03692e+07	1.55517e+07	3.63775e+07	2.6969e+07	2.61009e+07	9.18359e+06	1.1147e+07	1000	9.69443e+07	6.95693e+07	2.72535e+07	1.11243e+08	9.09099e+07	1.75857e+08	1.44311e+07	1.77006e+08
Stercobilin	1000	5.71379e+07	1.46561e+07	4.12905e+07	2.23572e+07	1.55144e+07	3.2244e+07	2.1436e+07	3.8432e+07	1000	1.49458e+06	1.15499e+06	177002	245005	2.5424e+06	845292	2.40467e+06	820199
Suberic acid	1000	2.43469e+07	2.41734e+07	2.52079e+07	4.04318e+07	1.4629e+07	3.52007e+07	1.75666e+07	3.43967e+07	1000	6.15962e+06	6.04005e+06	5.61491e+06	5.3267e+06	6.68441e+06	7.63583e+06	8.71998e+06	6.35954e+06
Syringic acid	1000	713203	383453	490450	310695	119385	314419	362485	294758	1000	310234	539233	186863	139958	1.09175e+06	574049	294487	378706
trans-4-Hydroxy-L-Proline	1000	3.37659e+06	1.39686e+06	3.28385e+06	1.54535e+06	2.25417e+06	1.27338e+06	2.47927e+06	442119	1000	7.05007e+06	3.91398e+06	4.89888e+06	4.07485e+06	5.35744e+06	7.63144e+06	1.6122e+06	4.08922e+06
Xanthurenic acid	1000	1.43198e+07	2.44712e+06	3.10309e+06	5.38982e+06	8.69602e+06	3.22027e+06	1.08766e+07	3.36938e+06	1000	2.72143e+06	163946	314844	201819	1.72009e+06	474120	5.82407e+06	216054
δ-Gluconic acid δ-lactone	1000	1.08209e+07	1.2951e+07	5.69034e+06	1.99721e+07	5.39005e+07	5.07386e+07	5.50776e+07	4.14939e+07	1000	7.31889e+07	7.05173e+06	1.16755e+07	3.85771e+06	1.37882e+08	1.22301e+07	3.07234e+06	1.3344e+07
Each group was pooled from three independent samples.
