# Supplementary material for: Plant-nanoparticles enhance anti-PD-L1 efficacy by shaping human commensal microbiota metabolites
Source: Nat Commun. 2025 Feb 3;16:1295. doi: 10.1038/s41467-025-56498-2 (PMC11790884; doi:10.1038/s41467-025-56498-2)
Supplement: Supplementary file 4 — Supplementary Data 2 [file 41467_2025_56498_MOESM4_ESM.xlsx]

## Sheet: B6 metabolites
Supplementary Data 2 List of metabolites in gut of hFB C57BL/6 mice by LC-MS/MS analysis
	Large intestine (Intensity)									Small intestine (Intensity)
Taxonomy	PBS	Ginger		Garlic		Aloe		Lemon		PBS	Ginger		Garlic		Aloe		Lemon
		ELN	Nano10	ELN	Nano10	ELN	Nano10	ELN	Nano10		ELN	Nano10	ELN	Nano10	ELN	Nano10	ELN	Nano10
(±)9-HODE;(±)13-HODE	357352	785089	1.27451e+06	2.08034e+06	1.43047e+06	2.27402e+06	615663	576469	245544	5.17065e+06	1.78375e+07	6.66618e+06	7.28865e+06	3.45396e+06	1.24442e+07	3.72808e+06	1.23954e+06	2.91412e+06
2'-Deoxyuridine	7.16005e+06	3.2021e+06	5.42846e+06	7.67529e+06	2.57623e+07	5.23181e+06	1.22711e+06	926426	1.99175e+06	4.84236e+06	2.35487e+08	3.91289e+07	1.13387e+07	4.45214e+07	1.45981e+08	1.31953e+08	1.41602e+06	1.07971e+08
2-Hydroxycaproic acid	1.94242e+07	3.06739e+07	5.12159e+07	2.55953e+07	8.36835e+07	1.47169e+07	9.50981e+07	9.40594e+06	2.56576e+07	4.96399e+06	6.36952e+06	3.65746e+06	6.06255e+06	1.62897e+07	1.50664e+07	7.07589e+07	1.29518e+06	7.24151e+06
2-Hydroxyvaleric acid	1.1696e+07	8.98365e+06	2.46834e+07	1.13285e+07	4.72853e+07	7.68064e+06	3.34089e+07	7.23554e+06	1.0399e+07	1.00885e+06	1.44905e+06	1.44046e+06	1.57799e+06	8.71988e+06	5.85057e+06	5.89084e+06	1.31055e+06	3.94754e+06
2-Isopropylmalic acid	4.29822e+06	3.00747e+07	1.76281e+07	3.45039e+07	1.78461e+07	1.37054e+07	2.71147e+07	1.39778e+07	1.22246e+07	520169	1.51205e+06	1.81788e+06	3.58611e+06	1.66869e+06	3.77618e+06	2.62277e+06	1.13535e+07	2.87541e+06
3-AMP	978345	295759	2.58645e+06	415872	143143	163025	560328	2.21163e+06	1.67116e+06	936072	190404	380260	185372	2.24305e+06	106000	2.64171e+06	468844	608375
3-Indoxyl sulphate	62109.4	349121	149302	273850	263889	187587	211147	108703	281263	3.73375e+06	3.62192e+06	1.74317e+07	3.4096e+06	2.43188e+06	4.99235e+06	7.64601e+06	39831.6	1.31535e+07
4-Indolecarbaldehyde	4.90378e+06	1.26552e+07	1.01313e+07	1.13117e+07	7.84451e+06	1.00847e+07	5.41122e+06	7.49837e+06	7.08749e+06	3.12554e+06	7.36256e+06	7.66962e+06	6.14164e+06	4.39945e+06	5.65426e+06	1.31588e+07	3.26312e+06	4.41951e+06
4-Oxoproline	2.20253e+07	1.32511e+08	6.94408e+07	1.94712e+08	1.79068e+08	9.07893e+07	8.19307e+07	1.1743e+08	4.21048e+07	3.28446e+07	4.30753e+08	3.37284e+08	2.58956e+08	6.0779e+08	3.37963e+08	5.08068e+08	5.67093e+07	4.58891e+08
4-Pyridoxic acid	5.31739e+07	9.58388e+07	1.13119e+08	6.20235e+07	8.2414e+07	3.22993e+07	7.17379e+07	9.57775e+07	2.42681e+08	1.46813e+07	2.152e+07	5.2536e+07	2.9459e+07	9.55082e+06	1.41443e+07	1.6137e+07	3.6768e+06	5.49734e+07
5-Aminovaleric acid	1.43328e+07	3.83352e+06	1.1304e+07	2.84359e+06	1.35743e+07	4.33073e+06	9.45758e+06	2.91021e+06	7.57477e+06	6.30152e+07	2.18337e+08	2.03943e+08	1.19691e+08	2.49523e+08	1.14435e+08	2.37408e+08	2.27222e+06	2.78883e+08
5-CMP*,*5-CMP	5.31739e+07	2.27115e+06	5.72571e+06	4.21901e+06	734282	4.12591e+06	1.48356e+07	4.30364e+06	1.79951e+07	1.46813e+07	6.06513e+07	6.72472e+07	7.00856e+07	8.95883e+07	4.52651e+07	5.36056e+07	2.21051e+06	7.2802e+07
5-GMP	27409.1	0	555815	0	38506.7	0	169534	592372	292912	483550	191259	172980	324940	0	327010	170191	163290	147182
5-Hydroxyindole-3-acetic acid	7.62544e+07	7.00174e+07	6.42919e+07	1.59925e+08	1.32186e+08	1.36057e+07	9.5245e+07	2.43617e+07	7.50575e+07	2.87472e+06	8.56429e+06	8.17742e+06	8.36417e+06	6.17239e+06	6.82642e+06	1.61753e+07	1.51366e+06	9.3651e+06
6-Hydroxycaproic acid	3.40116e+07	7.65046e+07	9.70007e+07	4.22669e+07	1.60057e+08	3.53772e+07	1.99734e+08	1.87603e+07	4.66505e+07	7.2236e+06	1.4198e+07	7.92106e+06	1.06128e+07	1.44284e+07	3.51159e+07	1.36356e+08	2.07961e+06	1.59955e+07
11(E)-Conjugated linoleic acid	1.16694e+06	308168	800840	617284	5.13744e+06	769223	516824	381767	55159.8	1.56968e+08	2.35966e+08	3.80742e+07	8.08127e+07	4.06372e+07	3.5838e+07	2.35335e+07	180133	1.30363e+07
Adenosine	1.59557e+06	823718	34538.3	978620	1.32082e+06	44577.7	578267	32116.1	13481.8	1.10971e+07	1.32111e+08	0	0	1.05459e+08	14795.3	1.00038e+08	70567.4	13453.4
ac4C,(N4-acetylcytidine)	42266.9	1.21966e+06	548150	592637	715458	811373	792814	665221	818857	211132	1.81642e+06	134397	57405.6	68754	393916	264892	367555	1.35117e+06
Adenine	7.95714e+06	1.66189e+08	3.01553e+08	5.62766e+07	3.27216e+07	1.32465e+08	1.38083e+08	8.5797e+07	1.23441e+08	3.89993e+07	1.4054e+07	2.80845e+06	5.69367e+06	4.65631e+07	2.03472e+07	9.54423e+07	9.4943e+07	7.40436e+07
Adipic acid*,*Adipic acid	3.72769e+06	1.30152e+06	1.96264e+06	3.55467e+06	2.57439e+06	1.22838e+06	2.52853e+06	1.94883e+06	2.46755e+06	2.36296e+06	1.96604e+06	1.66007e+06	1.35043e+06	1.49818e+06	1.71706e+06	3.03226e+06	2.22166e+06	3.37746e+06
Adonitol	0	180832	212328	362567	868588	130553	185994	154022	37753.4	112473	3.41094e+07	3.9018e+07	2.75965e+07	3.71268e+06	2.91666e+07	2.33136e+07	10908.1	2.89141e+07
Alanine	3.7859e+06	5.79803e+06	1.0008e+06	7.59458e+06	1.97432e+06	4.99558e+06	775937	1.93e+06	229476	1.38137e+07	1.3371e+08	7.97848e+07	8.805e+07	1.19166e+08	8.72924e+07	1.52956e+08	2.73019e+06	1.2798e+08
alpha-Ketoglutarate	2.89152e+06	6.81919e+07	3.0465e+07	1.27108e+08	6.92792e+07	2.88071e+07	1.59144e+07	6.7604e+07	1.5355e+07	8.31718e+06	1.17713e+07	3.85955e+07	9.94355e+06	1.87404e+07	4.58706e+07	2.81414e+07	3.27649e+07	2.07987e+07
Anserine	215580	5.63889e+06	698069	1.97281e+06	1.42889e+06	1.14749e+06	1.14881e+06	385001	692193	243044	630356	593766	1.38234e+06	587110	718492	249773	205793	255138
Arachidonic acid (ARA)	498050	666654	1.6386e+06	787289	1.65085e+06	2.10302e+06	319277	1.29593e+06	116083	2.93313e+07	1.15175e+09	7.69139e+07	4.53253e+08	1.80472e+08	1.65116e+08	7.75561e+07	318801	2.52648e+07
Arginine	1.55329e+08	1.96543e+07	2.31598e+07	1.00258e+07	1.57976e+07	1.69861e+07	1.57717e+07	3.54549e+07	7.60828e+06	6.43566e+08	1.91913e+09	1.81488e+09	1.24476e+09	1.80086e+09	1.4676e+09	2.04375e+09	2.62234e+06	2.17122e+09
Asparagine	4.15544e+06	776378	17036.4	1.72631e+06	0	731085	0	749254	0	2.13105e+07	2.67505e+08	7.85288e+07	1.64751e+08	7.27244e+07	1.05798e+08	3.51917e+07	185433	6.56568e+07
Aspartic acid	4.16303e+07	4.92587e+07	4.06066e+06	6.78211e+07	1.05196e+07	3.8543e+07	3.08742e+06	1.37053e+07	1.43209e+06	1.40694e+08	1.26319e+09	6.7065e+08	8.49756e+08	1.06006e+09	8.03605e+08	1.369e+09	2.36173e+07	1.10256e+09
Azelaic acid	3.21093e+07	4.41328e+07	4.87769e+07	4.25518e+07	8.00797e+07	2.86058e+07	8.24416e+07	3.34297e+07	6.8937e+07	4.41979e+07	1.96311e+07	2.9813e+07	2.34783e+07	1.92823e+07	2.47491e+07	2.81575e+07	1.48609e+07	2.37595e+07
Benzoic acid	9.1099e+06	1.08447e+07	1.16099e+07	9.31159e+06	1.3132e+07	1.90047e+07	8.60325e+06	1.16126e+07	4.68972e+06	6.53436e+06	8.1342e+06	1.34029e+06	3.03984e+06	9.457e+06	2.39692e+06	1.12915e+07	5.1681e+06	4.63954e+06
C,(Cytidine)	2.75291e+06	6.34501e+06	4.82148e+06	3.71365e+06	5.91423e+06	6.08855e+06	5.167e+06	3.79653e+06	7.07759e+06	5.15514e+06	9.38422e+06	9.56674e+06	8.99971e+06	1.26038e+07	1.21529e+06	8.18877e+06	1.91058e+06	1.00867e+07
Carnosine*,*Carnosine	4.72381e+06	3.94073e+06	4.55498e+06	2.46544e+06	1.28933e+07	2.56592e+06	4.11839e+06	3.51502e+06	1.21814e+06	6.59157e+07	2.43308e+08	3.54322e+08	2.35762e+08	8.43106e+07	2.2809e+08	5.15653e+08	709598	3.4016e+08
Cholic acid	2.81962e+06	7.99973e+07	1.5021e+08	7.52992e+08	1.90374e+08	6.03711e+08	8.81338e+07	2.14265e+08	2.84737e+08	6.83133e+07	2.80346e+09	1.31756e+09	1.36578e+09	2.51473e+09	4.05022e+09	1.97252e+09	4.83277e+07	2.76893e+09
cis-Aconitate	5.72789e+06	4.47081e+06	9.50057e+06	4.13182e+06	1.74982e+07	81682.1	1.08399e+07	2.04396e+06	3.26758e+06	1.79647e+07	1.35256e+07	9.84576e+07	1.26466e+07	3.06736e+07	3.65322e+07	3.84122e+07	600452	7.42013e+07
Citraconic acid	1.16273e+07	2.38016e+07	8.96091e+06	4.31203e+07	1.02142e+08	2.16773e+07	5.04262e+07	4.084e+07	1.51475e+07	5.33252e+06	1.34674e+07	4.08877e+07	1.42482e+07	1.18837e+07	2.35457e+07	1.98614e+07	1.05787e+07	3.50396e+07
Citrate	2.1359e+08	1.50268e+08	7.81132e+08	2.89864e+08	5.71857e+08	6.82287e+07	8.54608e+08	1.94245e+08	4.08514e+08	7.21571e+08	1.31997e+09	2.11362e+09	1.19202e+09	1.05885e+09	1.8935e+09	1.70507e+09	5.59811e+07	2.17564e+09
Citrulline	8.6723e+07	2.22777e+07	7.45794e+07	1.99777e+07	3.96153e+07	1.12424e+07	1.39025e+07	7.77105e+06	6.51532e+06	8.54302e+07	6.89138e+07	2.27544e+07	6.99269e+07	5.77284e+07	6.22919e+07	8.78036e+07	3.54623e+06	3.64995e+07
Cm,(2'-O-methylcytidine)	4.10405e+07	2.71422e+06	2.85377e+06	2.75896e+06	3.15172e+06	3.91699e+06	6.0183e+06	2.05355e+06	1.51799e+07	3.22393e+07	2.39981e+07	3.68911e+07	1.05065e+07	5.99495e+07	1.08007e+07	6.44692e+06	521083	5.3608e+07
CMPF, metabolite of Omega-3	1.21572e+06	1.29118e+07	4.8029e+06	1.2866e+07	1.48391e+06	3.06462e+06	8.78684e+06	4.12874e+06	5.93242e+06	4.50776e+06	1.89888e+07	2.76069e+07	2.51677e+07	1.93796e+06	1.37475e+07	1.12233e+07	883075	1.68978e+07
Cysteine	2.32681e+06	509298	86289.7	554187	183617	596745	175651	703187	299921	4.31652e+06	6.29759e+06	2.86159e+06	8.17941e+06	388731	5.19293e+07	1.11659e+06	822520	383872
D-Alanyl-D-alanine	1.44086e+07	1.80768e+07	1.09445e+07	2.58621e+07	5.82169e+07	5.58141e+06	3.39717e+07	9.46183e+06	1.32581e+07	4.546e+07	1.06865e+08	1.06817e+08	6.08296e+07	4.11529e+07	9.73419e+07	1.55134e+08	7.23194e+06	9.32482e+07
delta-DL-Hydroxylysine	1.67188e+06	1.79327e+06	1.47071e+06	2.03565e+06	5.18235e+06	1.3123e+06	3.65776e+06	1.09469e+06	1.71496e+06	1.34097e+06	2.70412e+06	5.16404e+06	1.84936e+06	4.56174e+06	2.06251e+06	5.29742e+06	556740	5.92815e+06
Deoxycholic acid	5.90451e+06	4.15113e+08	2.88468e+08	7.12491e+08	4.13569e+08	2.85489e+08	4.49942e+08	2.48435e+08	6.07277e+08	7.83299e+06	2.99801e+08	3.56881e+08	9.56388e+07	3.60425e+08	1.98574e+08	5.21586e+08	6.06954e+07	5.86704e+08
DL-Dihydroorotic acid	322287	2.12387e+06	88988.1	3.42352e+06	1.8329e+07	2.45169e+06	1.42288e+07	3.06009e+06	1.01606e+07	40359.2	335038	131988	173444	396985	752515	2.25033e+06	1.87573e+06	334022
4-Hydroxyphenyllactic acid	1.83984e+06	1.90567e+06	5.97611e+06	2.1642e+06	9.9706e+06	1.49867e+06	7.32558e+06	659869	4.41616e+06	1.06507e+07	7.50897e+06	7.62072e+06	9.44355e+06	1.12798e+07	6.01535e+06	2.86135e+07	250326	1.63511e+07
Docosahexaenoic acid (DHA)	480234	113504	174133	306120	160403	837704	0	341866	0	2.42999e+07	3.92914e+08	1.23878e+07	1.80779e+08	5.97782e+07	5.7305e+07	3.6781e+07	180298	1.01348e+07
D-Ribulose-5-phosphate	21681.6	1.00122e+06	7.34374e+06	1.03367e+06	1.32808e+07	610108	7.22595e+06	1.9904e+06	4.12391e+06	110594	1.74642e+06	416924	5.40531e+06	200130	4.0439e+06	177829	3.84229e+06	176397
D-Saccharic acid	4.11935e+06	2.12644e+06	7.56812e+06	7.30788e+06	9.40616e+06	4.51742e+06	8.72358e+06	2.42984e+07	4.90457e+06	8.93749e+07	9.26448e+08	5.70936e+08	9.03345e+08	6.27e+07	5.05878e+08	2.4113e+08	5.49252e+06	2.82649e+08
D-α-Hydroxyglutaric acid	8.00831e+07	1.2575e+08	9.03055e+07	1.47515e+08	5.41523e+08	6.34305e+07	3.73781e+08	1.32302e+08	1.46957e+08	1.35439e+07	1.61164e+07	5.18031e+07	1.56864e+07	2.92817e+07	2.07318e+07	4.0923e+07	1.15051e+08	3.34544e+07
Eicosapentaenoic acid (EPA)	233624	567682	482642	694754	541105	791721	105542	278878	16416.6	1.3091e+07	3.36423e+08	2.91714e+07	9.81897e+07	5.01144e+07	3.02982e+07	2.02149e+07	89120.4	1.10831e+07
D-(-)-Fructose	8.81707e+06	2.86578e+07	4.48784e+06	2.38169e+07	5.55164e+06	7.86441e+06	4.00393e+06	8.01773e+06	3.45978e+06	3.43733e+07	1.30322e+08	1.1013e+08	2.55217e+08	6.26567e+06	2.59005e+08	2.40428e+07	2.76997e+06	8.19346e+07
Fumaric acid	2.36895e+06	3.31139e+06	1.7318e+06	1.69071e+06	1.96622e+06	5.36719e+06	2.11128e+06	3.05531e+06	1.36852e+06	1.7786e+06	4.18251e+07	1.79924e+07	2.77961e+07	3.126e+07	4.94695e+07	2.98117e+07	3.81269e+06	2.79472e+07
Guanosine	4.41166e+06	4.51025e+06	5.19343e+06	3.84925e+06	9.49812e+06	2.1077e+06	7.18905e+06	4.27785e+06	6.65586e+06	1.75613e+07	1.23465e+08	2.76621e+08	1.42172e+08	2.27247e+08	9.22045e+07	3.62616e+08	4.19374e+06	4.41551e+08
Genistein	380215	1.58132e+07	2.59393e+06	4.55951e+06	1.35501e+06	1.71111e+06	436024	7.22795e+06	432919	1.36679e+06	1.42763e+08	8.99051e+07	1.207e+08	1.96846e+07	9.92907e+07	6.8565e+07	681572	3.06158e+07
Glucose	8.86382e+07	7.21963e+07	9.37817e+06	3.98374e+07	1.78589e+07	1.35771e+07	1.22694e+07	2.35598e+07	7.24561e+06	3.09308e+08	5.48915e+08	2.95546e+08	5.23695e+08	3.46011e+07	9.35433e+08	1.27184e+08	6.19593e+06	2.67841e+08
Glutamine	1.17771e+07	7.11723e+06	1.29886e+06	9.8644e+06	427789	5.63177e+06	18046.9	8.10792e+06	0	6.93972e+07	4.82093e+08	1.88616e+08	3.30371e+08	1.47531e+08	3.11034e+08	1.69906e+08	3.68166e+06	1.85956e+08
Hypoxanthine	1.16336e+08	6.7889e+07	1.10262e+08	1.71613e+08	6.25458e+08	3.25803e+07	2.97292e+08	4.68668e+07	1.18507e+08	754403	4.44909e+06	2.22209e+06	694199	2.11445e+06	7.29491e+06	7.08347e+06	1.91469e+07	7.07155e+06
Im,(2'-O-methylinosine)	436445	365466	788613	231977	921526	276873	117824	253165	492240	664331	1.30323e+06	2.66457e+06	1.45988e+06	1.97039e+06	1.64653e+06	2.12985e+06	139219	2.84745e+06
Imidazoleacetic acid	1.47326e+07	1.29778e+06	1.38884e+07	4.35516e+06	3.72231e+07	3.95198e+06	2.68826e+07	2.00981e+06	7.02874e+06	9.37802e+06	1.52447e+07	3.61817e+07	1.455e+06	3.16765e+07	1.98879e+07	4.5513e+07	1.01331e+06	5.28615e+07
Indole-3-lactic acid	1.60484e+06	3.55033e+06	3.65002e+06	3.12821e+06	1.70335e+06	1.50773e+06	4.59517e+06	502555	1.89268e+06	444475	1.63776e+06	1.17004e+06	808959	975163	1.37598e+06	1.1791e+07	62200.7	1.24162e+06
Inosine	2.58804e+07	2.86317e+07	1.76136e+07	6.51053e+07	2.47257e+08	6.34929e+06	3.66488e+07	1.70861e+07	1.09925e+07	1.10739e+08	3.80896e+08	3.7405e+08	2.90318e+08	4.25426e+08	2.44211e+08	3.38441e+08	7.19805e+06	5.79879e+08
Isocitrate	8.23053e+06	8.04239e+07	8.28958e+07	1.46995e+08	4.56601e+07	2.01608e+07	1.07777e+08	6.76349e+07	3.13048e+07	8.76454e+06	8.99681e+08	2.08284e+09	1.52232e+09	6.00629e+08	2.79516e+09	1.78973e+09	5.97521e+06	3.17275e+09
Itaconic acid	4.89423e+06	4.09695e+06	2.79786e+06	4.43074e+06	2.75519e+06	2.16767e+06	2.57245e+06	2.55451e+06	7.75453e+06	3.35488e+06	5.44225e+06	5.66937e+06	3.70979e+06	4.93488e+06	4.64998e+06	6.72253e+06	2.34528e+06	5.81633e+06
L-(+)-Lactic acid	1.79202e+09	3.28092e+08	1.01025e+09	2.14515e+08	1.10987e+09	1.12204e+08	9.375e+08	6.28053e+07	3.47772e+08	1.72258e+09	9.67084e+08	1.05591e+09	5.07305e+08	1.15898e+09	1.6958e+09	3.44378e+09	5.18446e+07	1.53661e+09
L-alpha-Aminoadipic acid	2.44968e+06	1.0674e+06	1.74954e+06	1.22583e+06	3.14589e+06	1.01254e+06	2.12093e+06	366968	2.07825e+06	1.1293e+06	81483	188809	0	1.65893e+06	0	2.10416e+06	386543	462638
Aminobutyric acid (GABA)	2.05943e+06	4.30166e+07	1.78141e+06	7.08798e+07	1.01204e+07	1.62067e+07	1.62245e+06	2.01108e+07	230023	8.24753e+06	2.25667e+08	4.68313e+07	1.42118e+08	4.62571e+07	1.46293e+08	5.5027e+07	1.95351e+07	4.27117e+07
L-Cysteine-S-sulfate	2.0702e+06	2.66741e+06	523550	7.14116e+06	324091	6.96216e+06	460220	6.36254e+06	1.23886e+06	2.15108e+08	3.09169e+09	2.64313e+08	3.11283e+09	1.29193e+09	1.71025e+09	9.2564e+08	3.60561e+06	8.46212e+08
Levulinic acid	1.23855e+06	5.18139e+06	1.21675e+06	2.05863e+06	1.36435e+06	1.29287e+06	1.67951e+06	808228	881173	1.90717e+06	2.50478e+06	3.89112e+06	1.68861e+06	587067	645413	2.64374e+06	638360	4.48231e+06
Lipoxin A4	657109	1.49185e+06	1.70895e+06	2.31107e+06	2.20501e+06	406877	2.67814e+06	938843	2.10458e+06	1.0389e+06	182950	297817	29945.1	81055.4	316640	176738	15299.2	162270
L-Phenylalanine	6.08572e+06	5.47003e+06	1.42524e+06	7.88554e+06	3.55701e+07	2.82279e+06	2.97244e+07	1.41657e+06	947418	3.22127e+06	1.40106e+09	9.84026e+06	9.23529e+06	1.29576e+09	1.92827e+08	1.47329e+09	1.24669e+06	1.6621e+07
m1Y,(1-methylpseudouridine)	434473	1.23189e+06	881331	1.24554e+06	1.45858e+07	657795	1.61489e+06	439036	275502	99034.9	7.16877e+06	1.2781e+06	2.82532e+06	950952	8.6245e+06	5.94497e+06	128936	3.93795e+06
Malate	1.79489e+08	3.81157e+07	6.65897e+06	4.57392e+07	1.46101e+06	1.61828e+07	1.47953e+06	1.05573e+07	646110	5.49048e+08	4.39528e+08	8.93543e+07	2.91438e+08	9.25266e+07	2.05181e+09	3.66931e+08	829210	1.80882e+08
Malonic acid	1.72006e+07	1.09156e+07	7.0204e+06	9.67329e+06	9.78541e+06	9.73537e+06	1.02238e+07	1.01868e+07	8.21155e+06	1.28736e+08	8.95874e+07	1.48295e+08	1.36956e+08	1.40337e+07	1.04573e+08	3.47118e+07	4.11931e+06	1.79065e+08
Mannose	7.42498e+06	7.11609e+06	1.71383e+06	4.52227e+06	8.80021e+06	2.97918e+06	3.23633e+06	6.57186e+06	2.68003e+06	1.18483e+07	2.48114e+07	7.30063e+07	4.77786e+07	9.40988e+06	1.32175e+08	7.5442e+06	2.42229e+06	8.93644e+07
Methylmalonic acid	1.14405e+09	1.06231e+09	2.17069e+09	3.98657e+08	2.1329e+09	8.05789e+08	6.68915e+08	1.79375e+08	1.70851e+08	5.63946e+08	1.74476e+09	1.00567e+09	6.63505e+08	1.28179e+09	1.77719e+09	1.45062e+09	5.13398e+07	1.6167e+09
N-Acetyl-D-Glucosamine	2.72313e+06	3.65634e+06	2.75007e+06	1.8786e+06	2.92649e+06	2.47249e+06	1.46025e+06	1.37401e+06	1.42456e+06	6.60531e+06	3.29107e+06	2.50075e+06	1.3653e+06	3.51638e+06	1.29567e+06	3.50539e+06	1.10989e+06	3.59973e+06
N-Acetyl-DL-glutamic acid	4.62365e+07	8.41071e+07	1.861e+07	1.52424e+08	2.08751e+07	5.20442e+07	1.20846e+07	1.01733e+08	7.19838e+06	6.28035e+06	7.56287e+07	1.7739e+08	6.06361e+07	7.809e+07	5.3898e+07	9.69855e+07	1.6691e+07	1.06425e+08
N-Acetyl-L-methionine	1.33635e+07	2.74022e+07	2.29129e+07	8.97083e+06	3.43609e+07	1.16421e+07	1.81567e+07	1.9955e+07	9.07459e+06	9.82869e+07	1.24277e+08	3.04951e+08	1.48952e+08	3.5085e+08	1.62326e+08	1.78031e+08	3.67662e+06	2.11563e+08
N-Acetylneuraminic acid	2.20059e+08	5.62338e+08	7.08205e+08	4.19896e+08	7.88342e+08	3.15999e+08	3.04512e+08	3.11855e+07	1.51548e+08	9.16761e+07	1.37465e+08	1.96281e+08	2.08077e+08	2.30669e+08	8.58718e+07	8.88409e+08	2.25368e+08	2.56013e+08
N-Acetylornithine	2.73552e+07	7.87024e+06	1.23268e+07	7.68989e+06	2.33828e+07	3.50152e+06	9.47379e+06	6.98132e+06	4.91878e+06	3.70326e+07	1.09801e+08	6.83894e+07	5.69778e+07	2.99879e+07	1.01885e+08	1.28384e+08	4.26065e+06	7.72723e+07
N-Acetylvaline	2.73614e+06	7.49955e+06	7.30648e+06	5.78007e+06	1.24358e+07	6.49644e+06	1.00018e+07	4.4046e+06	5.49577e+06	774246	9.17016e+06	4.48666e+06	2.07864e+06	6.91015e+06	3.41847e+06	1.25963e+07	2.72221e+06	7.28481e+06
N-Formylmethionine	4.61229e+06	1.49012e+07	6.02706e+06	5.75621e+06	1.07772e+07	7.98552e+06	5.14368e+06	8.95421e+06	3.81517e+06	5.35759e+06	9.49593e+06	1.59623e+07	1.09264e+07	1.58634e+07	1.13062e+07	1.93193e+07	2.5535e+06	1.61321e+07
O-Acetylserine	3.39652e+07	3.20916e+06	9.95353e+06	3.65732e+06	1.33004e+07	4.05982e+06	5.64573e+06	3.38431e+06	1.76633e+06	3.76584e+07	1.12653e+07	2.2833e+07	9.68066e+06	1.87347e+07	3.81322e+07	6.87082e+07	2.60351e+06	4.71693e+07
Oleic acid	678117	230512	321258	300027	2.74928e+06	677558	147326	591314	81734.4	2.46927e+07	4.38618e+07	8.31056e+06	2.10794e+07	8.56316e+06	1.06627e+07	5.70911e+06	81678.9	1.82604e+06
O-Phosphoethanolamine	27146.5	373879	455673	449982	429913	388387	384909	399844	437741	120243	517980	1.17242e+07	286545	4.08947e+06	656579	209571	970269	2.22778e+06
Ornithine	4.52941e+07	7.58266e+06	2.6479e+07	5.97473e+06	4.70353e+07	5.67199e+06	1.64977e+07	9.97986e+06	7.55365e+06	9.72936e+07	4.06293e+08	3.78584e+08	2.55729e+08	3.71787e+08	3.13839e+08	4.60746e+08	1.59034e+06	4.72862e+08
Orotic acid	4.11636e+06	4.38319e+06	2.12937e+06	3.45551e+06	2.06721e+06	2.04038e+06	1.96536e+06	2.16718e+06	828773	4.52236e+06	1.80177e+07	2.56764e+07	1.92993e+07	1.54357e+07	2.4477e+07	3.11576e+07	973333	2.91262e+07
Oxalic acid	1.39621e+06	9.44681e+06	6.97179e+06	5.4398e+07	699493	1.09251e+07	6.88211e+06	1.27427e+07	1.1426e+07	1.65327e+06	8.7207e+06	4.17367e+07	2.97057e+07	2.59365e+07	8.39491e+06	3.55047e+06	1.10474e+07	5.66081e+07
Pantothenic acid	6.40108e+07	8.37353e+06	3.83279e+06	1.80176e+07	5.6702e+07	5.28186e+06	2.64126e+07	3.37983e+06	1.0097e+07	8.15706e+07	2.66238e+07	3.00205e+07	2.12095e+07	2.89115e+07	2.80287e+07	4.29599e+07	2.79101e+06	3.72967e+07
Phenobarbital	1.22855e+06	329739	542700	292818	729979	296183	637900	280658	659596	1.09111e+06	103392	3.24269e+06	121452	546114	87152	1.14293e+06	157908	3.65269e+06
L-Phenylalanine	2.46213e+08	2.71477e+07	9.66536e+07	1.35924e+07	9.11096e+07	1.86088e+07	6.15986e+07	1.42629e+07	4.15763e+07	8.96582e+08	1.81144e+09	1.88928e+09	1.06021e+09	2.04915e+09	1.21234e+09	2.09248e+09	3.0028e+06	2.22993e+09
Phosphoenolpyruvate(PEP)	28933.5	800935	1.11943e+06	1.07272e+06	137661	917071	1.05223e+06	890897	1.14725e+06	78242.1	688425	1.26996e+06	758636	1.05125e+06	909108	999508	79138.8	1.06616e+06
Prolylglycine	3.1203e+07	1.89262e+06	1.92207e+06	1.16753e+06	2.38954e+06	850742	1.72378e+06	834079	1.50218e+06	2.10304e+07	3.10316e+07	4.64075e+07	2.29789e+07	3.66951e+07	1.96275e+07	4.08571e+07	590004	3.44141e+07
Propylparaben	4.5064e+06	6.5622e+06	7.65906e+06	5.04907e+06	1.0445e+07	5.36911e+06	1.06024e+07	3.91922e+06	9.13649e+06	4.33006e+06	1.10866e+06	318976	931627	859656	899814	2.02355e+06	2.62839e+06	893662
Pyruvate	3.95116e+06	5.46873e+06	1.20441e+07	1.08596e+07	1.86533e+07	5.00068e+06	1.22095e+07	1.3629e+07	9.23329e+06	1.85648e+07	2.32484e+07	2.87971e+07	2.64689e+07	1.83477e+07	3.31706e+07	6.29263e+07	8.93285e+06	4.54668e+07
Quinic acid	3.04033e+06	9.01723e+06	2.68932e+06	4.757e+06	5.82496e+06	4.32759e+06	1.00377e+07	2.58505e+06	1.25379e+07	3.56334e+06	1.45421e+08	2.39543e+08	1.43495e+08	2.9868e+07	8.2418e+07	1.35996e+08	2.16045e+06	3.50402e+08
s2C,(2-thiocytidine)	8.91206e+07	3.22529e+07	7.15239e+07	3.02297e+07	4.69232e+07	1.71798e+07	7.59773e+06	7.30193e+06	3.74748e+06	1.85268e+07	3.73914e+07	4.80474e+07	3.08784e+07	6.70647e+07	2.67549e+07	4.3794e+07	6.95561e+06	6.59392e+07
s4U,(4-thiouridine)	95284.6	2.41546e+06	819667	1.41103e+06	1.67133e+06	1.0329e+06	1.2156e+06	636820	888192	3.34706e+06	367357	126320	306352	303470	305487	213669	544341	174141
Salicylic acid	1.03557e+07	2.67278e+06	5.48767e+06	4.07322e+06	6.00319e+06	3.66628e+06	4.83868e+06	3.22884e+06	3.67231e+06	1.19708e+06	1.29259e+06	832410	1.12708e+06	1.35746e+06	1.00553e+06	1.99026e+06	1.61425e+06	1.40091e+06
Sedoheptulose7-phosphate	2556.46	52215.8	564924	114936	2.64536e+06	35553.6	1.14832e+06	1.03749e+06	271255	783687	2.98081e+06	481518	3.93107e+06	154590	1.92911e+06	824981	1.56652e+06	620347
L-Serine	1.83986e+07	1.38397e+07	8.02224e+06	1.95924e+07	9.69284e+06	2.29833e+07	3.58936e+06	1.72932e+07	2.46583e+06	8.36775e+07	5.07069e+08	5.17161e+08	2.8717e+08	5.98295e+08	3.22542e+08	5.85901e+08	2.98513e+06	5.25548e+08
Sorbitol	521512	4.02917e+06	5.34107e+06	1.17486e+07	1.49549e+07	2.15873e+06	8.7517e+06	2.25973e+06	1.06863e+07	4.26844e+07	7.07128e+07	3.00525e+07	1.07885e+08	2.40024e+07	8.66832e+07	4.31781e+07	2.56316e+06	2.25085e+07
Succinate*,*Succinate	4.98436e+08	4.03562e+08	6.69436e+08	1.53383e+08	7.98795e+08	2.32601e+08	2.06649e+08	4.81952e+07	6.79995e+07	1.65825e+08	3.61554e+08	2.66633e+08	1.4915e+08	2.49891e+08	6.1776e+08	7.39171e+08	2.468e+07	4.29372e+08
Sucrose	2.17574e+06	8.76766e+06	1.34499e+06	5.07248e+06	444464	2.75864e+06	511460	4.79195e+06	153114	1.28013e+07	1.65606e+07	1.27742e+07	1.41382e+07	1.96862e+06	1.15002e+07	6.48502e+06	1.07795e+06	9.53908e+06
Tartaric acid	1.31872e+07	1.27017e+06	9.36939e+06	2.12136e+06	1.09345e+06	1.10667e+06	2.92009e+06	2.60087e+06	1.55949e+06	7.40362e+06	1.21382e+06	2.13432e+07	1.48657e+06	1.70312e+07	1.94454e+07	654829	395020	2.96352e+07
Taurine	1.30756e+07	2.04552e+08	1.21483e+07	6.40151e+08	2.1266e+07	6.58734e+08	8.49846e+06	1.79576e+08	1.48084e+07	1.27825e+08	1.21031e+09	2.75599e+08	8.60136e+08	3.83163e+08	2.37127e+09	9.18829e+08	1.80335e+07	5.26434e+08
Taurochenodeoxycholic acid	0	189095	327807	3.62708e+06	832042	3.70133e+06	18653.7	438807	77321.6	2.28791e+08	2.40988e+09	2.16895e+09	2.20808e+09	2.22328e+09	1.55571e+08	1.30066e+09	44901.8	1.2089e+09
Threonine	1.24436e+07	2.61597e+07	2.44087e+06	2.11809e+07	5.16091e+06	1.4519e+07	260454	7.82061e+06	40373.4	5.02229e+07	9.22108e+08	1.88139e+08	5.57499e+08	2.12902e+08	4.80372e+08	2.1656e+08	5.85694e+06	2.19278e+08
Thymidine	7.38621e+06	4.4289e+06	4.28635e+06	5.93091e+06	1.67423e+07	5.63561e+06	2.42645e+06	3.79271e+06	3.14041e+06	2.12715e+07	1.79786e+08	1.08737e+08	5.93465e+07	1.05493e+08	1.22239e+08	1.07041e+08	1.41487e+06	1.14837e+08
Thymidine 5'-monophosphate	245919	101640	101749	111013	1.06862e+06	489279	128639	118782	285422	1.82075e+06	1.64526e+07	4.66834e+06	1.17252e+07	4.02007e+07	1.15924e+08	2.17616e+06	111351	3.09552e+06
trans-Cinnamic acid	3.79593e+06	686131	2.85617e+06	330001	7.93969e+07	471944	747835	3.52937e+07	1.11985e+06	1.90523e+07	5.36767e+07	5.44532e+07	3.09737e+07	6.08696e+07	3.59144e+07	6.17673e+07	3.26765e+07	6.59761e+07
Tyrosine methyl ester	2.90647e+08	104972	100648	407448	182222	90326.2	121045	140339	208491	7.70626e+08	71997.1	153023	211658	139801	211744	50408.8	119746	168448
UMP	2.12597e+06	117705	6.57637e+06	410297	3.1316e+06	1.20005e+06	8.84311e+06	3.51501e+06	1.07293e+07	517553	1.09647e+07	6.66764e+06	1.8567e+07	2.31105e+07	1.49821e+07	7.75249e+06	1.17961e+06	7.81033e+06
Uracil	9.56066e+07	6.46524e+07	1.87085e+08	1.11844e+08	8.8167e+08	5.94148e+07	3.71518e+08	4.6336e+07	1.77041e+08	1.40737e+08	3.89044e+08	4.4219e+08	1.74349e+08	4.45512e+08	2.55455e+08	5.89095e+08	2.03507e+07	7.05104e+08
Uric acid	1.64408e+07	2.30014e+07	3.48821e+07	2.63868e+07	5.58404e+07	4.27187e+07	2.1087e+07	1.3547e+07	1.9358e+07	3.18328e+08	1.03904e+09	8.65889e+08	4.29729e+08	1.26348e+09	1.06757e+09	1.45693e+09	1.76219e+07	1.29525e+09
Uridine	3.9384e+07	2.26408e+07	1.7681e+07	873897	1.03505e+08	1.62115e+07	3.3972e+07	1.51359e+07	1.08429e+07	7.51459e+06	1.18565e+08	7.58916e+07	2.8058e+08	4.25075e+07	7.92045e+07	9.13667e+07	4.76121e+06	8.25641e+07
Xanthine	2.32783e+08	1.02259e+08	4.3729e+08	1.28174e+08	1.59292e+09	7.01745e+07	6.17954e+08	4.70637e+07	2.79139e+08	57367	511081	0	30429.2	0	2.73537e+07	2.76758e+06	3.13913e+07	282020
Y,(Pseudouridine)	5.54861e+06	8.88218e+06	1.53143e+07	5.88874e+06	5.00942e+07	9.0034e+06	1.2227e+07	4.43735e+06	1.91673e+06	2.36899e+07	6.51093e+07	7.78994e+07	6.8832e+07	8.25045e+07	4.34217e+07	1.04305e+08	5.61943e+06	1.21284e+08
β-D-Glucopyranuronic acid	1.30531e+07	1.00444e+08	9.92956e+06	7.70752e+07	9.75442e+06	2.99276e+07	8.96584e+06	1.9791e+07	3.52956e+06	9.64005e+06	8.29708e+07	4.62063e+07	9.06448e+07	7.03892e+07	6.06854e+07	4.34416e+07	1.00347e+07	6.00675e+07
(R)-2-Hydroxybutyric acid	1000	1.41336e+07	2.45309e+07	1.43671e+07	4.03246e+07	4.5582e+06	5.07728e+07	1.37626e+07	2.09892e+07	1000	4.35563e+06	5.08997e+07	5.17512e+06	4.94254e+07	7.05047e+07	5.80309e+07	6.07816e+07	6.70371e+07
3-oxocyclopentyl}acetic acid	1000	246612	228897	44794.3	397403	0	40849.5	77598.8	46935	1000	3.087e+07	7.00144e+07	2.55714e+07	221040	2.78621e+07	1.20687e+06	0	3.88783e+07
1,7-Dimethyluric acid	1000	671479	407089	390953	281104	188601	246671	501687	212685	1000	2.47076e+06	2.14585e+06	1.59717e+06	475493	2.08954e+06	1.17722e+06	180254	2.47987e+06
1-Methyl-L-histidine	1000	220994	310079	285660	510868	132204	367759	160236	194669	1000	43778.8	13269.3	0	0	81674.3	25037.6	73456.6	26921.1
2-deoxyhexopyranosylamine	1000	1.6671e+06	241284	202595	596413	777535	138192	414360	113186	1000	1.76219e+07	1.32443e+07	1.53163e+07	7.68047e+06	7.52584e+06	2.02888e+07	119655	1.09126e+07
2-Aminoadipic acid	1000	4.8777e+06	5.51005e+06	6.39646e+06	1.22291e+07	4.16308e+06	7.23399e+06	4.38497e+06	3.0165e+06	1000	8.05968e+07	6.03651e+07	8.73734e+07	7.81719e+07	3.91783e+07	8.84181e+07	934467	8.77959e+07
2'-Deoxyinosine	1000	1.54449e+06	1.69836e+06	3.50587e+06	3.51134e+07	990456	1.73026e+06	1.23617e+06	279407	1000	1.73252e+08	1.17486e+08	6.84375e+07	1.30483e+08	1.15681e+08	1.46762e+08	812274	2.09988e+08
2-Hydroxyphenylalanine	1000	1.59069e+07	5.12813e+06	9.54856e+06	1.03138e+07	2.01627e+07	7.06992e+06	1.13498e+07	7.49856e+06	1000	6.33543e+06	2.73223e+06	5.97738e+06	2.40006e+06	9.61609e+06	2.69665e+06	6.69023e+06	4.14653e+06
3,3-Dimethylglutaric acid	1000	5.68607e+06	4.00571e+06	4.77861e+06	1.09032e+07	1.86952e+06	1.27415e+07	3.80179e+06	4.91364e+06	1000	658120	988645	673090	873093	804665	1.31576e+06	1.40302e+06	1.35137e+06
cAMP(3'5')	1000	165042	546622	52642	1.71597e+06	0	4.03534e+06	237334	4.14054e+06	1000	205493	0	0	0	10689.5	31260.5	13932.2	0
Catechol	1000	147298	146566	146180	187791	289303	217307	239076	195787	1000	1.19584e+06	35644.6	563381	749121	119505	2.37099e+06	185395	37040
D-Flucose-6-Phosphate(F6P)	1000	234009	859155	229977	3.02408e+06	262307	723089	771266	603993	1000	5.94402e+06	1.05226e+07	3.1479e+06	2.66113e+06	2.4498e+07	4.72291e+06	289945	9.0597e+06
D-Glucose-6-Phosphate(G6P)	1000	414927	1.831e+06	488137	4.53291e+06	264659	4.35643e+06	706194	2.11598e+06	1000	3.08947e+06	7.09787e+06	9.42911e+06	3.02365e+06	1.04411e+07	7.23283e+06	1.90865e+06	5.48491e+06
Dihydroroseoside	1000	66029.6	448166	653916	806085	1.32281e+06	795136	844868	590579	1000	1.04782e+07	2.19827e+07	2.50284e+07	3.08439e+07	426190	1.83876e+07	195665	1.063e+07
Glyceraldehyde 3-phosphate	1000	4.65031e+07	8.43213e+06	9.52742e+07	2.7298e+07	5.54385e+07	1.52098e+07	1.20382e+07	7.01653e+06	1000	195039	43542.5	4.74066e+06	521617	6.4821e+06	262248	4.6133e+06	99803.6
Dodecanedioic acid	1000	1.55112e+08	7.76775e+07	2.72577e+08	2.36804e+08	4.86764e+07	2.46674e+08	1.04515e+08	1.81609e+08	1000	1.7635e+06	1.66213e+06	1.09974e+06	1.52235e+06	1.50377e+06	5.05823e+06	9.40139e+06	2.19685e+06
GMP	1000	731324	173122	864677	0	90828.3	290550	241232	963640	1000	4.30301e+06	5.78718e+06	6.267e+06	2.12071e+06	5.16587e+06	1.08946e+06	117200	2.82594e+06
Hexanoylglycine	1000	62057.2	1.43442e+06	659739	1.95255e+06	2.08673e+06	1.3447e+06	449248	357264	1000	1.94891e+06	3.65414e+06	1.09185e+06	2.04178e+06	773690	4.37452e+06	1.05075e+06	5.50098e+06
Hippuric acid	1000	127691	61881.9	417597	84849	263238	110533	164205	93169.8	1000	2.32495e+06	1.04181e+07	838875	906360	579148	7.11709e+06	66075.6	7.42251e+06
Indole-3-carboxylic acid	1000	536461	258693	483966	1.34488e+06	305285	583734	464085	584086	1000	52069.5	55436.8	24275.8	58214.4	134095	105760	123349	61211.6
Isobutyric acid	1000	8.33018e+06	2.36181e+06	9.93985e+06	1.50747e+07	2.21955e+06	2.11118e+07	1.91808e+06	1.87675e+06	1000	1.18508e+06	2.75557e+06	2.58899e+06	1.72464e+06	3.56315e+06	4.74138e+06	1.93697e+06	3.21807e+06
Isoleucine	1000	5.30034e+06	1.98642e+07	3.72081e+06	2.45793e+07	6.97811e+06	1.49033e+07	3.93671e+06	9.76261e+06	1000	4.13476e+08	4.85434e+08	2.33099e+08	5.30712e+08	8.64519e+07	5.25551e+08	1.50487e+06	5.99213e+08
Lactic Acid	1000	2.16986e+07	2.14939e+07	1.60512e+07	3.08286e+07	1.38282e+07	2.48272e+07	1.22659e+07	6.53183e+06	1000	1.61384e+08	8.8697e+07	1.41191e+08	2.61497e+07	2.98303e+08	9.63898e+07	1.01849e+07	8.32807e+07
L-Ascorbic acid 2-sulfate	1000	1.3747e+06	391244	1.1088e+06	191656	458992	292748	145458	704466	1000	2.99257e+07	1.12477e+08	3.00875e+07	3.5532e+07	4.17173e+07	4.43963e+07	527565	1.26359e+08
Leucine	1000	9.45986e+06	3.14098e+07	5.23444e+06	3.51162e+07	9.51209e+06	1.97869e+07	6.15337e+06	1.34336e+07	1000	6.4696e+08	7.27241e+08	3.50626e+08	8.57735e+08	4.60227e+08	7.63237e+08	2.45528e+06	9.69745e+08
L-Glutamic acid	1000	1.32004e+09	4.75072e+08	1.75794e+09	1.49667e+09	7.67976e+08	4.60812e+08	1.10508e+09	3.05351e+08	1000	3.55666e+09	2.89112e+09	2.16577e+09	5.16253e+09	2.90059e+09	4.28837e+09	4.8424e+08	3.72073e+09
Lipoic acid	1000	4.76517e+06	2.86033e+06	1.52159e+07	2.73622e+06	8.59382e+06	1.86599e+07	3.64328e+06	5.12172e+06	1000	1.88552e+07	1.75998e+07	1.36023e+07	2.60279e+06	9.52947e+07	1.52966e+07	404976	4.67736e+07
Mesaconic acid	1000	1.86869e+07	3.30852e+06	2.07188e+07	9.06044e+06	3.72815e+06	3.97045e+06	3.59975e+06	3.03742e+06	1000	3.94385e+07	3.78924e+06	3.53495e+07	4.00586e+07	3.18429e+07	3.89271e+07	2.17885e+06	3.36127e+07
Mevalonic acid	1000	28050.2	75886.2	539224	173076	155605	159683	287024	30637.1	1000	4.7865e+06	8.14404e+06	3.27739e+06	3.76612e+06	3.89978e+06	1.18011e+06	0	8.96688e+06
N-Acetylaspartic acid	1000	7.76207e+07	7.42587e+06	1.43632e+08	1.83741e+07	4.24091e+07	1.93236e+07	7.67745e+07	1.01958e+07	1000	7.16307e+07	6.72335e+07	5.28373e+07	8.88264e+07	8.01742e+07	1.20262e+08	6.54143e+07	1.13974e+08
N-Acetyl-L-glutamic acid	1000	6.60932e+07	1.97082e+07	1.03173e+08	6.67338e+07	4.12308e+07	1.25248e+07	7.68091e+07	5.72505e+06	1000	1.53107e+06	4.73955e+06	1.23391e+06	1.39129e+06	9.16169e+06	4.76221e+06	4.38132e+07	4.54417e+06
N-Acetyl-L-glutamine	1000	3.01415e+06	2.15271e+06	2.84561e+06	2.88358e+06	1.75256e+06	1.18221e+06	2.54445e+06	1.11373e+06	1000	1.57242e+06	5.43817e+06	2.91533e+06	1.03329e+06	3.77468e+06	5.5916e+06	1.47231e+06	9.64121e+06
N-Acetyl-L-phenylalanine	1000	5.4754e+06	3.43419e+06	2.57492e+06	6.5648e+06	2.55219e+06	4.01896e+06	2.76055e+06	2.63354e+06	1000	1.35207e+07	8.73426e+06	5.69349e+06	5.72329e+06	8.37098e+06	1.38288e+07	854642	1.02243e+07
N-Acetyl-L-tyrosine	1000	2.44726e+06	99438.4	122144	193750	176791	187826	148271	176888	1000	106405	1.21707e+06	177958	649151	30006.1	666894	64729.4	1.1633e+06
N-Isovalerylglycine	1000	3.10895e+06	7.56942e+06	2.84957e+06	1.07639e+07	5.54811e+06	5.18342e+06	1.53588e+06	2.37756e+06	1000	1.70141e+07	5.08255e+06	8.1913e+06	6.18275e+06	7.54212e+06	8.40614e+06	2.58444e+06	9.02695e+06
N-Tigloylglycine	1000	1.46897e+06	1.4651e+06	1.15831e+06	1.31175e+06	1.62326e+06	2.03526e+06	828667	1.15232e+06	1000	2.07963e+06	1.03739e+06	885169	1.16264e+06	1.3644e+06	1.81554e+06	836170	2.48e+06
N-α-Acetyl-L-asparagine	1000	76829.6	123358	216375	199955	193968	192730	63600.3	63939.5	1000	9.73073e+06	4.33221e+06	6.29828e+06	2.88782e+07	1.93166e+06	1.97516e+07	64871.2	1.76529e+07
Phenyllactic acid	1000	5.34394e+07	4.98175e+07	2.49495e+07	7.61879e+07	6.54273e+06	8.43485e+07	6.99561e+06	3.75781e+07	1000	9.98867e+06	5.67588e+06	5.63822e+06	9.45206e+06	9.52727e+06	8.47374e+07	550269	5.75448e+06
Phenylpyruvic acid	1000	920391	1.18105e+06	600619	1.47834e+06	1.18601e+06	734691	1.50772e+06	683824	1000	1.22534e+06	2.68625e+06	1.30856e+06	1.73798e+06	1.21181e+06	1.23327e+06	1.32698e+06	1.49793e+06
Porphobilinogen	1000	3.02921e+06	1.33174e+06	2.0187e+06	1.11181e+06	2.52259e+06	2.23135e+06	1.59787e+06	1.48778e+06	1000	8.94179e+06	7.38625e+06	9.61545e+06	1.76891e+06	5.05012e+06	8.31752e+06	425090	5.70573e+06
Pyroglutamic acid	1000	1.02706e+07	3.03692e+07	1.55517e+07	3.63775e+07	2.6969e+07	2.61009e+07	9.18359e+06	1.1147e+07	1000	9.69443e+07	6.95693e+07	2.72535e+07	1.11243e+08	9.09099e+07	1.75857e+08	1.44311e+07	1.77006e+08
Stercobilin	1000	5.71379e+07	1.46561e+07	4.12905e+07	2.23572e+07	1.55144e+07	3.2244e+07	2.1436e+07	3.8432e+07	1000	1.49458e+06	1.15499e+06	177002	245005	2.5424e+06	845292	2.40467e+06	820199
Suberic acid	1000	2.43469e+07	2.41734e+07	2.52079e+07	4.04318e+07	1.4629e+07	3.52007e+07	1.75666e+07	3.43967e+07	1000	6.15962e+06	6.04005e+06	5.61491e+06	5.3267e+06	6.68441e+06	7.63583e+06	8.71998e+06	6.35954e+06
Syringic acid	1000	713203	383453	490450	310695	119385	314419	362485	294758	1000	310234	539233	186863	139958	1.09175e+06	574049	294487	378706
trans-4-Hydroxy-L-Proline	1000	3.37659e+06	1.39686e+06	3.28385e+06	1.54535e+06	2.25417e+06	1.27338e+06	2.47927e+06	442119	1000	7.05007e+06	3.91398e+06	4.89888e+06	4.07485e+06	5.35744e+06	7.63144e+06	1.6122e+06	4.08922e+06
Xanthurenic acid	1000	1.43198e+07	2.44712e+06	3.10309e+06	5.38982e+06	8.69602e+06	3.22027e+06	1.08766e+07	3.36938e+06	1000	2.72143e+06	163946	314844	201819	1.72009e+06	474120	5.82407e+06	216054
δ-Gluconic acid δ-lactone	1000	1.08209e+07	1.2951e+07	5.69034e+06	1.99721e+07	5.39005e+07	5.07386e+07	5.50776e+07	4.14939e+07	1000	7.31889e+07	7.05173e+06	1.16755e+07	3.85771e+06	1.37882e+08	1.22301e+07	3.07234e+06	1.3344e+07
Each group was pooled from three independent samples.
