# Supplementary material for: Plant-nanoparticles enhance anti-PD-L1 efficacy by shaping human commensal microbiota metabolites
Source: Nat Commun. 2025 Feb 3;16:1295. doi: 10.1038/s41467-025-56498-2 (PMC11790884; doi:10.1038/s41467-025-56498-2)
Supplement: Supplementary file 7 — Source data [file 41467_2025_56498_MOESM7_ESM.xlsx]

## Sheet: Fig.1
Fig.1B Heatmap and Fig. 1C and 1D PCA analysis were generated with the data in Supplementary Tables 3-5

## Sheet: Fig.2
The profile of PNP lipids are provided in Supplementary Table 6
The profile of PNP amino acids are provided in Supplementary Table 7

## Sheet: Fig.3
Fig. 3A-3C
The correlation analysis data are provided in Supplementary Table 8
Fig. 3D
FACS analysis of PNPs/PKH26+ bacteria (%)
	GELN	GNV	GNV/DGDG del	GNV/DGDG del+DGDG
	26.8	26.2	21.2	23.3
	28.25	28.5	8.56	19.5
	22.2	20.65	10.65	29.3
	AELN	ANV	ANV/PI del	ANV/PI del + PI
	3.15	2.66	22.6	5.25
	5.06	4.1	16.55	7.55
	3.66	3.5	14.35	6.2
Fig. 3E
	GELN	Glycine	GLDC
	11.9	4.9	3.2
	8.2	8.2	5.7
	13.2	6.6	4.1
	GELN	Valine	VDH
	2.8	18.2	16.6
	7.88	15.1	22.5
	3.6	23.8	29.8

## Sheet: Fig.4
Metabolites in germ free and hFB mice from LC-MS/MS analysis are listed in Supplementary Table 9 and 10

## Sheet: Fig.5
Metabolites in germ free and hFB mice from LC-MS/MS analysis are listed in Supplementary Table 9 and 10

## Sheet: Fig.6
B16F10 melanoma primary tumor and lung metastatic nodules in mice
Tumor volume calculated using formulations V = (Length x Width^2)/2							Metastatic nodules in lung					F	Survival rate of mice in hFB and GF mice
B													hFB mice
hFB SPF mice														Days elapsed	PBS	PD-L1+scramble miRNA	PD-L1+GNV-RNAs	PD-L1+GNV RNAs Sup
n	PBS	PD-L1+PBS	PD-L1+GELN	PD-L1+GELN Sup			n	PBS	PD-L1+PBS	PD-L1+GELN	PD-L1+GELN Sup			15	0	0		0
1	1755.08	1056	589.33	289.88			1	38	35	14	12			16	1	1		0
2	1297	1354.22	488.78	913.2			2	52	18	10	18			17	2	1		0
3	1305.3	1168.92	856.36	665.2			3	41	22	8	10			18	1	0	0	0
4	1634.01	895.55	742.35	744.15			4	28	33	4	8			19	3	0	0	0
5	1853.54	1137.88	415.54	605.34			5	33	23	6	6			20	3	1	0	0
C														21	2	2	0	1
hFB SPF mice														22		2	1	1
n	PBS	PD-L1+scramble miRNA	PD-L1+GNV-RNAs	PD-L1+GNV RNAs Sup			n	PBS	PD-L1+scramble miRNA	PD-L1+GNV-RNAs	PD-L1+GNV RNAs Sup			23		1	1	0
1	1874.15	1078	656	479			1	64	32	12	12			24		0	0	1
2	1497	1521.44	356.66	755.88			2	45	25	10	13			25			0	0
3	2305.3	1366.33	782	886.55			3	55	11	9	11			26			2	1
4	1665.33	1157.77	871.55	1125.5			4	32	18	8	7			27			1	0
5	2044.66	885.15	355.45	522.88			5	26	26	6	6			28			0	0
D													Germ free mice
Germ free mice														Days elapsed	PBS	PD-L1+scramble miRNA	PD-L1+GNV-RNAs	PD-L1+GNV RNAs Sup
n	PBS	PD-L1+scramble miRNA	PD-L1+GNV-RNAs	PD-L1+GNV RNAs Sup			n	PBS	PD-L1+scramble miRNA	PD-L1+GNV-RNAs	PD-L1+GNV RNAs Sup			15	1	0		0
1	1684.78	1078	1656	579			1	56	15	35	12			16	1	0		0
2	1284.54	1721.44	1356.66	455.88			2	42	33	25	10			17	1	1		0
3	2305.3	1366.33	1782	886.55			3	38	26	28	18			18	2	1	1	0
4	1656.45	1257.77	1271.55	325.5			4	36	22	22	8			19	3	0	2	0
5	1954.25	985.15	1355.45	522.88			5	33	42	17	6			20	1	1	1	0
														21	1	1	0	1
														22	2	2	1	0
														23		1	2	0
														24		1	1	0
														25		0	0	1
														26				2
														27				1
														28				0

## Sheet: Fig.7
Fig 7A The plots generated from the data in Supplemantary Table 9
Fig. 7C The raw data of miRNA sequencing are deposited in the National Center for Biotechnology Information (NCBI) Gene Expression Omnibus (GEO) database with accession number GSE229897
Fig. 7G PLC expression using qPCR							Fig. 7I HPLC analysis of metabolites							Fig. 7F
	PLC DCT						EPA
	Mock	Scrambled miRNA	aly-miR159a-3p	aly-miR159a-mutant				Mock	Scrambled miRNA	aly-miR159a-3p	aly-miR159a-mutant
	2.25	2.7225	1.23597	2.52				31.2	33.22	41.6	28.6
	2.65	2.7295	1.23891	2.915				40.6	42.5	31.6	35.6
	2.33	3.0523	1.4575	2.9824				26.6	23.6	52.5	30.2
							DHA	Mock	Scrambled miRNA	aly-miR159a-3p	aly-miR159a-mutant
								25.45	21.56	57.04	26.33
								20.2	23.6	45.3	21.3
								18.6	19.6	62.3	15.8
							4-oxo-DHA	Mock	Scrambled miRNA	aly-miR159a-3p	aly-miR159a-mutant
								21.52	23.22	7.33	18.5
								15.6	21.3	2.65	12.5
	Fig. 7H							17.3	15.6	10.5	16.6
	PLC						CPE
															Fig. 7K
															DHA	WT	PLC KO	PLC KO+miR-159a
																12.45	51.56	62.3
																20.2	63.6	74.5
																18.6	89.6	83.6
															4-oxo-DHA	WT	PLC KO	PLC KO+miR-159a
																15.2	6.55	5.35
																18.5	3.55	4.5
	Fig. 7J															16.2	2.85	7.11
	PLC
								CPE

## Sheet: Fig.8
Fig. 8A
Tumor volume calculated using formulations V = (Length x Width^2)/2							Metastatic nodules in lung							Fig. 8B	Survival rate of mice					Fig. 8C	qCPR for PLC DCT
n	PBS	PD-L1+PBS	PD-L1+DHA	PD-L1+EPA			n	PBS	PD-L1+PBS	PD-L1+DHA	PD-L1+EPA				Days elapsed	PBS	PD-L1+PBS	PD-L1+DHA	PD-L1+EPA		Mock	Scrambled miRNA	aly-miR159a-3p	aly-miR159a-mutant
1	1774.15	1078	556	458			1	64	31	13	12				15	1	0		0		1.03448	0.686207	0.465517	0.286897
2	1497.45	1521.44	356.66	355.88			2	45	25	10	15				16	1	1		0		1.58621	1.03448	0.255172	0.614483
3	2105.3	1266.33	682	886.55			3	55	41	11	11				17	3	0		0		0.862069	0.727586	0.168966	0.228076
4	1665.33	857.77	771.55	925.5			4	32	22	8	8				18	4	1	0	0		0.948276	1.26897	0.206897	0.342069
5	2044.66	685.15	255.45	522.65			5	71	28	6	7				19	2	1	0	0		1.13793	0.824138	0.282759	0.517931
															20	1	2	0	1
Fig. 8D															21		1	1	1
															22		2	0	0
															23		1	0	2
															24		0	1	2
															25			1	1
															26			0	1
															27			1	2
															28			0	0
Fig. 8E
																														Survival rate of mice

## Sheet: Fig.9
Fig. 9A	PD-L1+ cells (%)					Fig. 9B						Fig. 9C																Fig. 9E	DHA in tissue
	Response		Non-Resp				PD-L1 using qPCR						PD-L1 using ELISA																Response		Non-Resp
	Adjacent	Tumor	Adjacent	Tumor			Response		Non-Resp				Response		Non-Resp														Adjacent	Tumor	Adjacent	Tumor
	4.13793	27.7716	4.13793	63.1173			Adjacent	Tumor	Adjacent	Tumor			Adjacent	Tumor	Adjacent	Tumor													11.8621	7.15587	11.8621	3.15834
	6.34483	59.4819	6.34483	95.1863			1.03448	3.15587	1.03448	6.31173			20.6897	63.1173	20.6897	126.235													17.6552	6.75931	17.6552	3.27006
	3.44828	48.1743	6.48276	77.6689			1.58621	6.75931	1.58621	13.5186			31.7241	135.186	31.7241	270.373													10.0517	8.88345	10.0517	4.34412
	3.7931	42.7923	3.7931	72.2552			0.862069	8.88345	1.62069	17.7669			27.2414	177.669	37.2414	155.338													10.9569	4.86276	10.9569	5.00178
	4.55172	59.8157	4.55172	85.9448			0.948276	4.86276	0.948276	9.72552			18.9655	97.2552	18.9655	194.51	Fig. 9D												12.9483	3.29724	7.69827	7.09102
	5.79172	73.5012	5.51724	67.0482			1.13793	6.79724	1.13793	13.5945			22.7586	135.945	22.7586	271.89		PD-L1											15.4828	8.35241	10.2328	3.77061
	5.34345	47.7992	5.03448	78.6345			1.44793	8.35241	1.37931	16.7048			27.5862	167.048	27.5862	234.096						GAPDH							14.2155	5.43173	14.2155	2.11626
	3.18345	43.7269	11.1035	89.3793			1.33586	5.43172	1.25862	10.8635			25.1724	108.635	25.1724	217.269													9.14655	4.96896	19.6466	1.11648
	4.89655	48.4668	7.08897	85.1518			0.795862	4.96896	2.77586	9.93793			15.5172	99.3793	15.5172	198.759													13.8535	5.50759	11.7535	5.6982
	6.06896	52.1385	6.06896	68.4966			1.22414	5.50759	1.77224	11.0152			44.4828	110.152	24.4828	220.304													6.93103	5.92483	12.731	1.14881
	4.53793	45.062	4.13793	64.4137			1.51724	5.92483	1.51724	11.8497			30.3448	118.497	30.3448	236.993													11.8621	5.12068	11.8621	3.28034
	7.11448	24.7006	6.34483	56.1378			1.13448	5.12069	1.03448	10.2414			23.6897	102.414	70.6897	204.827													10.1552	2.80689	17.6552	2.78144
	4.74483	36.3559	7.44828	77.1725			1.77862	2.80689	1.58621	5.61378			28.7241	56.1378	28.7241	112.276													10.0517	1.85863	10.0517	3.91732
	5.17931	50.0276	3.7931	45.5173			1.18621	1.85863	1.86207	9.71725			19.2414	37.1725	57.2414	174.345													8.11604	2.57617	3.11604	1.21437
	4.55172	27.3711	4.55172	62.207			1.29483	2.27587	0.948276	4.55173			28.9655	45.5173	58.9655	91.0347	Fig. 9G												5.39664	4.82552	6.39664	0.684461
	5.51724	43.3794	5.75172	75.8622			1.13793	3.11035	1.13793	6.2207			22.7586	62.207	20.7586	124.414													4.01397	5.96421	4.01397	0.963845
	5.03448	43.3931	6.23448	85.6207			1.37931	3.79311	1.43793	7.58622			27.5862	75.8622	27.1862	151.724													8.90681	3.02862	9.40681	0.573411
	3.10345	55.0759	11.1035	75.1725			1.25862	4.93104	1.55862	9.86207			20.1724	98.6207	21.1724	197.241													6.33543	1.94017	6.09043	2.01789
	4.96552	36.7172	4.89655	83.4482			0.775862	6.25863	2.77586	12.5173			33.5172	125.172	45.5172	250.345													4.29457	2.37845	7.66707	1.31942
	4.68964	30.0414	2.06896	68.2759			1.24138	4.17241	1.22414	8.34482			21.4828	83.4482	22.4828	166.896													5.24862	2.60828	6.49362	1.06544
	4.13793	55.0759	5.37932	48.0689			1.17241	3.41379	0.517241	6.82759			31.3448	68.2759	31.3448	136.552													3.67724	1.94017	3.67724	0.392374
	6.74483	36.7172	5.14483	88.5863			1.03448	6.25863	1.34483	2.80689			20.8966	125.172	20.6897	56.1378													5.47311	2.79345	5.47311	1.40543
	3.84828	30.0414	7.44828	82.7587			1.68621	4.17241	1.28621	8.85863			31.7241	83.4482	32.7241	137.173													4.61604	3.36828	6.37104	1.30788
	6.9931	57.1241	11.7931	61.1035			0.962069	3.41379	1.86207	8.27587			26.2414	68.2759	37.2414	245.517													6.89664	3.17482	6.97714	0.288173
	4.95172	49.4013	6.67172	37.9311			1.74828	10.2414	2.94828	3.11035			18.9655	74.8275	48.9655	162.207													4.01397	2.36027	4.01397	0.557467
	6.31724	32.7118	5.37917	49.3104			1.23793	5.61378	1.66793	3.79311			22.7586	112.276	22.7586	75.8622													4.79965	3.65235	4.79965	0.747956
	5.03448	40.0553					1.57931	3.71725	1.34479	4.93104			27.5862	74.345	23.5862	98.6207													8.40681	3.37604
	3.10345	54.7421					1.25862	4.55173					25.1724	91.0347															8.83543	5.92842
	5.69655	36.7172					0.775862	6.2207					15.5172	124.414															4.29457	3.29345
	7.66896	30.0414					1.42414	4.17241					24.8276	83.4482															5.24862	4.05828
	6.37379	60.1241					1.91724	3.41379					30.3448	168.276															9.17724	3.79482
	5.79448	49.4013					1.59345	10.2414					20.6897	104.828															5.47311	1.74027
	3.44828	32.7118					1.44862	5.61378					31.7241	112.276															6.37104	2.08235
	3.7931	58.0553					0.862069	3.71725					47.2414	74.345															5.89664	4.41104
	4.55172	40.0553					0.948276	4.55173					18.9655	91.0347															4.01397	2.03104
							1.13793	4.55173					22.5862	91.0347
Fig. 9F			Fig. 9G																											Survival rate of mice
	DHA in gut			PLC in gut					Fig. 9J	Survival rate of mice						Fig. 9I	Tumor volume					Metastatic nodules in lung
	Response	Non-resp		Response	Non-resp					Days elapsed	PBS	Bac-Resp	Bac-Non	Bac-Non+DHA			PBS	Bac-Resp	Bac-Non	Bac-Non+DHA		PBS	Bac-Resp	Bac-Non	Bac-Non+DHA
	23.7241	14.3117		14.3117	23.7241					14	1	0					1274.15	378	1056	358		38	12	24	13
	35.3103	13.5186		13.5186	35.3103					15	1	0	1	0			1497	521.44	1356.66	255.88		45	12	20	15
	20.1034	17.7669		19.7669	20.1034					16	2	0	1	0			1105.3	466.33	882	686.55		36	21	41	9
	21.9138	9.72552		9.72552	21.9138					17	2	0	2	0			1665.33	857.77	971.55	525.5		32	22	28	11
	25.8966	21.5945		6.59448	15.3965					18	3	0	1	0			1044.66	685.15	1255.45	222.88		21	10	26	7
	30.9655	16.7048		16.7048	20.4655					19	2	1	2	0
	28.431	10.8635		10.8635	28.431					20	1	0	1	0		Fig. 9K	CD8+PD-1+IFNγ+				Fig. 9L
	18.2931	9.93793		9.93793	39.2931					21		0	1	0			(% of max)					Annexin V+7-Aad- in FACS analysis (%)
	27.7069	11.0152		11.0152	23.5069					22		2	2	1			PBS	Bac-Resp	Bac-Non	Bac-Non+DHA		PBS	Bac-Resp	Bac-Non	Bac-Non+DHA
	33.8621	11.8497		11.8497	25.4621					23		1	0	0			5.65	16.55	8.6	32.5		16	4	16	2
	23.7241	10.2414		10.2414	23.7241					24		2	2	0			7.58	23.2	15.6	20.45		14	3	10	2
	15.3103	3.61378		5.61378	35.3103					25		1		1			3.58	15.4	6.55	18.55		13	7	9	6
	20.1034	13.7173		3.71725	20.1034					26		2		0			10.14	12.8	10.2	16.54		17	8	6	4
	21.9138	8.55173		4.43664	19.3545					27		2		1			4.33	18.5	11.6	19.6		10	5	12	3
	25.8966	6.2207		4.19078	10.9462					28		0		0
	30.9655	2.58622		5.50774	16.2321							0
	28.431	9.86207		9.01491	15.7933
	18.2931	12.5173		6.69429	14.7729
	27.7069	15.3448		5.17849	16.3443
	13.8621	16.8276		3.36767	18.8136
	23.7241	12.5173		3.08076	12.1809
	35.3103	18.3448		3.41471	21.2871
	20.1034	8.82759		3.6734	17.8932
	21.9138	20.4827		13.1748	7.35448
	25.8966	15.2276		3.74027	10.9462
	30.9655	7.4345		5.15235	25.2321
	28.431			9.65104
	18.2931			11.9284
	27.7069			7.35173
	33.8621			6.05724
	23.7241			3.88035
	35.3103			4.75689
	41.1035			5.21655
	21.9138			3.88035
	25.8966			5.58689

## Sheet: Fig.10
B					C				D						G
I
mouse	PBS	DHA	c-myc	DHA+c-myc		human	PBS	DHA	c-myc	DHA+c-myc
	5.77	8.22	16.3	12.5			6.44	9.41	22.3	12.5					F
	4.69	5.12	12.8	8.8			5.88	5.8	17.8	13.8					Relative Luciferase activity (Gaussia/SEAP)
	9.22	6.55	22.2	11.2			10.77	4.2	18.2	9.2					WT			Mutant
	4.65	7.12	26.5	5.6			3.5	6.55	16.5	5.6						PBS	DHA		PBS	DHA
	6.31	3.77	18.8	6.6			5.5	3.77	28.8	8.6						10.13	8.3		10.13	11.36
	7.1	6.6	19.6	8.3			7.1	11.55	19.6	10.3						10.16	3.036		12.25	15.36
L																18.18	6.011		8.6	5.62
DHA analysis using mass spec (intensity)																9.23	2.066		5.23	4.25
	WT	Mutant														7.163	4.3		7.163	9.55
	32196551	15511
	28465440	8121
	26854250	21321
	29474410	25164
	34589410	16584
	32184650	11689

[truncated: 10 more sheets: Sup. Fig.1, Sup. Fig.2, Sup. Fig.3, Sup. Fig.4, Sup. Fig.5, Sup. Fig.6, Sup. Fig.7, Sup. Fig.8, Sup. Fig.9, Sup. Fig.10]
